# Supplementary material for: [4-(Bromo­methyl)­benz­yl]triphenyl­phospho­nium bromide acetonitrile monosolvate
Source: Acta Crystallogr Sect E Struct Rep Online. 2012 Oct 24;68(Pt 11):o3202. doi: 10.1107/S1600536812042341 (PMC3515291; doi:10.1107/S1600536812042341)
Supplement: Supplementary file 1 [file e-68-o3202-sup1.cif]

##############################################################################
#                                                                            #
# This CIF contains the data in a paper accepted for publication in          #
# Acta Crystallographica Section E. It conforms to the requirements of       #
# Notes for Authors for Acta Crystallographica Section E, and has been       #
# peer reviewed under the auspices of the IUCr Commission on Journals.       #
#                                                                            #
# Full details of the Crystallographic Information File format               #
# are given in the paper "The Crystallographic Information File (CIF):       #
# a New Standard Archive File for Crystallography" by S. R. Hall, F. H.      #
# Allen and I. D. Brown [Acta Cryst. (1991), A47, 655-685].                  #
#                                                                            #
# The current version of the core CIF dictionary is obtainable from          #
# ftp://ftp.iucr.org/pub/cif_core.dic.                                       #
#                                                                            #
# Software is freely available for graphical display of the structure(s)     #
# in this CIF. For information consult the CIF software page                 #
# http://www.iucr.org/resources/cif/software.                                #
#                                                                            #
# This file may be used for bona fide research purposes within the           #
# scientific community so long as proper attribution is given to the journal # 
# article from which it was obtained.                                        #
#                                                                            #
##############################################################################
data_I
_audit_creation_method     'WinGX routine CIF_UPDATE'
_chemical_name_systematic
;
[4-(Bromomethyl)benzyl]triphenylphosphonium bromide acetonitrile monosolvate
;
_chemical_formula_moiety     'C26 H23 Br P +, Br - , C2 H3 N'
_chemical_formula_sum     'C28 H26 Br2 N P'
_chemical_formula_iupac     'C26 H23 Br P, Br, C2 H3 N'
_chemical_formula_weight     567.29
_symmetry_cell_setting     triclinic
_symmetry_space_group_name_H-M     'P -1'
_symmetry_space_group_name_Hall     '-P 1'
loop_
    _symmetry_equiv_pos_as_xyz
    'x, y, z'
    '-x, -y, -z'
_cell_length_a     9.588(2)
_cell_length_b     12.333(3)
_cell_length_c     12.393(3)
_cell_angle_alpha     74.961(19)
_cell_angle_beta     70.051(18)
_cell_angle_gamma     69.293(19)
_cell_volume     1272.4(5)
_cell_formula_units_Z     2
_cell_measurement_reflns_used     8439
_cell_measurement_theta_min     2.47
_cell_measurement_theta_max     31.25
_cell_measurement_temperature     150(2)
_exptl_crystal_description     block
_exptl_crystal_colour     colourless
_exptl_crystal_size_max     0.2
_exptl_crystal_size_mid     0.2
_exptl_crystal_size_min     0.1
_exptl_crystal_density_diffrn     1.481
_exptl_crystal_density_method     'not measured'
_exptl_crystal_F_000     572
_exptl_absorpt_coefficient_mu     3.264
_exptl_absorpt_correction_type     integration
_exptl_absorpt_process_details     '(X-AREA; Stoe & Cie, 2002)'
_exptl_absorpt_correction_T_min     0.3362
_exptl_absorpt_correction_T_max     0.6610
_exptl_special_details     ?
_diffrn_ambient_temperature     150
_diffrn_radiation_type     'Mo K\a'
_diffrn_radiation_wavelength     0.71073
_diffrn_radiation_monochromator     'plane graphite'
_diffrn_measurement_device_type     'Stoe IPDSII'
_diffrn_measurement_method     'rotation method'
_diffrn_detector_area_resol_mean     6.67
_diffrn_reflns_number     9761
_diffrn_reflns_av_R_equivalents     0.0693
_diffrn_reflns_theta_min     2.51
_diffrn_reflns_theta_max     25.01
_diffrn_reflns_theta_full     25.01
_diffrn_measured_fraction_theta_max     0.996
_diffrn_measured_fraction_theta_full     0.996
_diffrn_reflns_limit_h_min     -11
_diffrn_reflns_limit_h_max     11
_diffrn_reflns_limit_k_min     -14
_diffrn_reflns_limit_k_max     14
_diffrn_reflns_limit_l_min     -14
_diffrn_reflns_limit_l_max     14
_refine_special_details
;
Refinement of <i>F</i>^2^ against ALL reflections. The weighted <i>R</i>-factor
<i>wR</i> and goodness of fit <i>S</i> are based on <i>F</i>^2^, conventional
<i>R</i>-factors <i>R</i> are based on <i>F</i>, with <i>F</i> set to zero for
negative <i>F</i>^2^. The threshold expression of <i>F</i>^2^ >
\s(<i>F</i>^2^) is used only for calculating <i>R</i>-factors(gt) <i>etc</i>.
and is not relevant to the choice of reflections for refinement.
<i>R</i>-factors based on <i>F</i>^2^ are statistically about twice as large
as those based on <i>F</i>, and <i>R</i>- factors based on ALL data will be
even larger.
;
_reflns_number_total     4473
_reflns_number_gt     2659
_reflns_threshold_expression     >2sigma(I)
_refine_ls_structure_factor_coef     Fsqd
_refine_ls_matrix_type     full
_refine_ls_R_factor_all     0.0647
_refine_ls_R_factor_gt     0.0291
_refine_ls_wR_factor_ref     0.0514
_refine_ls_goodness_of_fit_ref     0.681
_refine_ls_restrained_S_all     0.681
_refine_ls_number_reflns     4473
_refine_ls_number_parameters     290
_refine_ls_number_restraints     0
_refine_ls_hydrogen_treatment     constr
_refine_ls_weighting_scheme     calc
_refine_ls_weighting_details
         'calc w=1/[\s^2^(Fo^2^)+(0.0060P)^2^+0.0000P] where P=(Fo^2^+2Fc^2^)/3'
_atom_sites_solution_hydrogens     geom
_atom_sites_solution_primary     direct
_atom_sites_solution_secondary     difmap
_refine_ls_shift/su_max     0.001
_refine_ls_shift/su_mean     0
_refine_diff_density_max     0.405
_refine_diff_density_min     -0.358
_refine_ls_extinction_method     none
loop_
    _atom_type_symbol
    _atom_type_description
    _atom_type_scat_dispersion_real
    _atom_type_scat_dispersion_imag
    _atom_type_scat_source
    C C 0.0033 0.0016 'International Tables Vol C Tables 4.2.6.8 and 6.1.1.4'
    H H 0 0 'International Tables Vol C Tables 4.2.6.8 and 6.1.1.4'
    Br Br -0.2901 2.4595 'International Tables Vol C Tables 4.2.6.8 and 6.1.1.4'
    N N 0.0061 0.0033 'International Tables Vol C Tables 4.2.6.8 and 6.1.1.4'
    P P 0.1023 0.0942 'International Tables Vol C Tables 4.2.6.8 and 6.1.1.4'
_computing_data_collection     'X-AREA (Stoe & Cie, 2002)'
_computing_cell_refinement     'X-AREA (Stoe & Cie, 2002)'
_computing_data_reduction     'X-RED (Stoe & Cie, 2002)'
_computing_structure_solution     'SHELXS97 (Sheldrick, 2008)'
_computing_structure_refinement     'SHELXL97 (Sheldrick, 2008)'
_computing_molecular_graphics     'ORTEP-3 (Farrugia, 1997)'
_computing_publication_material
                         'SHELXL97 (Sheldrick, 2008) and WinGX (Farrugia, 1999)'
loop_
    _atom_site_type_symbol
    _atom_site_label
    _atom_site_fract_x
    _atom_site_fract_y
    _atom_site_fract_z
    _atom_site_U_iso_or_equiv
    _atom_site_adp_type
    _atom_site_calc_flag
    _atom_site_refinement_flags
    _atom_site_occupancy
    _atom_site_disorder_assembly
    _atom_site_disorder_group
    Br Br1 -0.52982(5) 1.49983(4) 0.20248(4) 0.04070(13) Uani d . 1 . .
    P P1 0.06715(11) 0.85342(8) 0.29654(7) 0.0195(2) Uani d . 1 . .
    C C1 -0.3828(5) 1.3828(3) 0.1005(3) 0.0329(9) Uani d . 1 . .
    H H1A -0.4412 1.3555 0.0661 0.04 Uiso calc R 1 . .
    H H1B -0.3108 1.4201 0.0363 0.04 Uiso calc R 1 . .
    C C2 -0.2931(4) 1.2814(3) 0.1680(3) 0.0236(8) Uani d . 1 . .
    C C3 -0.1400(5) 1.2690(3) 0.1579(3) 0.0294(9) Uani d . 1 . .
    H H3 -0.0933 1.3272 0.1085 0.035 Uiso calc R 1 . .
    C C4 -0.0535(4) 1.1727(3) 0.2190(3) 0.0241(8) Uani d . 1 . .
    H H4 0.0523 1.1643 0.2091 0.029 Uiso calc R 1 . .
    C C5 -0.1216(4) 1.0885(3) 0.2945(3) 0.0218(8) Uani d . 1 . .
    C C6 -0.2768(4) 1.1031(3) 0.3071(3) 0.0217(8) Uani d . 1 . .
    H H6 -0.3252 1.0469 0.3593 0.026 Uiso calc R 1 . .
    C C7 -0.3611(4) 1.1972(3) 0.2453(3) 0.0251(8) Uani d . 1 . .
    H H7 -0.4668 1.2053 0.2552 0.03 Uiso calc R 1 . .
    C C8 -0.0296(4) 0.9850(3) 0.3620(3) 0.0227(8) Uani d . 1 . .
    H H8A -0.1004 0.9652 0.4387 0.027 Uiso calc R 1 . .
    H H8B 0.0498 1.0093 0.3762 0.027 Uiso calc R 1 . .
    C C9 0.2092(4) 0.8782(3) 0.1619(3) 0.0204(8) Uani d . 1 . .
    C C10 0.3660(4) 0.8213(3) 0.1497(3) 0.0244(8) Uani d . 1 . .
    H H10 0.3989 0.7697 0.2138 0.029 Uiso calc R 1 . .
    C C11 0.4742(5) 0.8391(3) 0.0450(3) 0.0318(9) Uani d . 1 . .
    H H11 0.5812 0.7988 0.0362 0.038 Uiso calc R 1 . .
    C C12 0.4249(5) 0.9165(3) -0.0472(3) 0.0302(9) Uani d . 1 . .
    H H12 0.4989 0.9296 -0.1194 0.036 Uiso calc R 1 . .
    C C13 0.2709(5) 0.9743(3) -0.0353(3) 0.0309(9) Uani d . 1 . .
    H H13 0.2387 1.0275 -0.099 0.037 Uiso calc R 1 . .
    C C14 0.1624(4) 0.9557(3) 0.0685(3) 0.0244(8) Uani d . 1 . .
    H H14 0.0555 0.9957 0.0763 0.029 Uiso calc R 1 . .
    C C15 0.1567(4) 0.7414(3) 0.3975(3) 0.0198(8) Uani d . 1 . .
    C C16 0.1466(4) 0.6276(3) 0.4163(3) 0.0264(9) Uani d . 1 . .
    H H16 0.0899 0.6102 0.3767 0.032 Uiso calc R 1 . .
    C C17 0.2181(5) 0.5399(3) 0.4921(3) 0.0320(9) Uani d . 1 . .
    H H17 0.2102 0.4627 0.5047 0.038 Uiso calc R 1 . .
    C C18 0.3018(4) 0.5651(3) 0.5497(3) 0.0290(9) Uani d . 1 . .
    H H18 0.3519 0.5049 0.6014 0.035 Uiso calc R 1 . .
    C C19 0.3122(5) 0.6764(3) 0.5322(3) 0.0269(9) Uani d . 1 . .
    H H19 0.3684 0.6931 0.5728 0.032 Uiso calc R 1 . .
    C C20 0.2417(4) 0.7656(3) 0.4559(3) 0.0251(8) Uani d . 1 . .
    H H20 0.251 0.8423 0.4435 0.03 Uiso calc R 1 . .
    C C21 -0.0684(4) 0.8008(3) 0.2692(3) 0.0225(8) Uani d . 1 . .
    C C22 -0.0205(4) 0.7420(3) 0.1738(3) 0.0287(9) Uani d . 1 . .
    H H22 0.0792 0.736 0.1202 0.034 Uiso calc R 1 . .
    C C23 -0.1217(5) 0.6925(3) 0.1590(3) 0.0352(10) Uani d . 1 . .
    H H23 -0.0903 0.6515 0.0955 0.042 Uiso calc R 1 . .
    C C24 -0.2656(5) 0.7026(3) 0.2355(3) 0.0351(10) Uani d . 1 . .
    H H24 -0.3341 0.6695 0.2239 0.042 Uiso calc R 1 . .
    C C25 -0.3130(5) 0.7606(3) 0.3295(3) 0.0348(10) Uani d . 1 . .
    H H25 -0.4137 0.7676 0.3817 0.042 Uiso calc R 1 . .
    C C26 -0.2129(4) 0.8083(3) 0.3474(3) 0.0269(9) Uani d . 1 . .
    H H26 -0.2438 0.846 0.4131 0.032 Uiso calc R 1 . .
    N N1 0.1911(5) 0.4067(4) 0.0535(4) 0.0620(12) Uani d . 1 . .
    C C27 0.1653(5) 0.3903(4) 0.1509(4) 0.0397(11) Uani d . 1 . .
    C C28 0.1253(6) 0.3696(4) 0.2764(4) 0.0597(14) Uani d . 1 . .
    H H28A 0.0123 0.3888 0.3079 0.089 Uiso calc R 1 . .
    H H28B 0.1638 0.419 0.3028 0.089 Uiso calc R 1 . .
    H H28C 0.1726 0.2868 0.3037 0.089 Uiso calc R 1 . .
    Br Br2 0.31729(5) 0.05853(4) 0.36399(3) 0.03526(12) Uani d . 1 . .
loop_
    _atom_site_aniso_label
    _atom_site_aniso_U_11
    _atom_site_aniso_U_22
    _atom_site_aniso_U_33
    _atom_site_aniso_U_12
    _atom_site_aniso_U_13
    _atom_site_aniso_U_23
    Br1 0.0414(3) 0.0292(3) 0.0486(3) 0.0017(2) -0.0175(2) -0.0113(2)
    P1 0.0172(5) 0.0218(5) 0.0185(5) -0.0050(4) -0.0032(4) -0.0050(4)
    C1 0.039(3) 0.031(2) 0.024(2) -0.006(2) -0.0057(18) -0.0067(17)
    C2 0.025(2) 0.022(2) 0.0220(18) -0.0026(18) -0.0049(16) -0.0094(16)
    C3 0.038(3) 0.027(2) 0.025(2) -0.017(2) -0.0027(18) -0.0034(17)
    C4 0.017(2) 0.030(2) 0.0236(19) -0.0083(18) 0.0004(15) -0.0063(17)
    C5 0.023(2) 0.018(2) 0.0249(19) -0.0045(17) -0.0050(16) -0.0086(15)
    C6 0.024(2) 0.019(2) 0.0227(18) -0.0099(17) -0.0035(16) -0.0041(15)
    C7 0.022(2) 0.021(2) 0.032(2) -0.0027(18) -0.0074(17) -0.0092(17)
    C8 0.025(2) 0.021(2) 0.0215(18) -0.0082(18) -0.0031(16) -0.0049(16)
    C9 0.018(2) 0.023(2) 0.0218(18) -0.0050(17) -0.0056(15) -0.0085(15)
    C10 0.021(2) 0.027(2) 0.0236(19) -0.0053(17) -0.0071(16) -0.0015(16)
    C11 0.022(2) 0.038(3) 0.033(2) -0.0071(19) -0.0012(17) -0.0119(19)
    C12 0.035(3) 0.036(2) 0.0193(19) -0.017(2) 0.0005(17) -0.0064(17)
    C13 0.042(3) 0.030(2) 0.0192(19) -0.010(2) -0.0091(18) -0.0004(17)
    C14 0.020(2) 0.030(2) 0.0204(18) -0.0045(18) -0.0034(16) -0.0068(16)
    C15 0.017(2) 0.021(2) 0.0167(17) -0.0030(16) 0.0007(14) -0.0062(14)
    C16 0.027(2) 0.030(2) 0.0215(19) -0.0077(19) -0.0064(17) -0.0056(16)
    C17 0.037(3) 0.021(2) 0.035(2) -0.007(2) -0.0100(19) -0.0015(18)
    C18 0.022(2) 0.028(2) 0.0245(19) 0.0061(18) -0.0072(17) -0.0014(17)
    C19 0.022(2) 0.032(2) 0.024(2) -0.0021(18) -0.0066(17) -0.0071(17)
    C20 0.026(2) 0.023(2) 0.0250(19) -0.0064(18) -0.0065(16) -0.0043(16)
    C21 0.023(2) 0.023(2) 0.0210(18) -0.0058(17) -0.0085(16) -0.0008(15)
    C22 0.029(2) 0.034(2) 0.0248(19) -0.0103(19) -0.0040(17) -0.0099(17)
    C23 0.046(3) 0.037(3) 0.032(2) -0.017(2) -0.016(2) -0.0062(19)
    C24 0.034(3) 0.031(3) 0.046(3) -0.013(2) -0.021(2) 0.002(2)
    C25 0.025(2) 0.033(2) 0.046(2) -0.013(2) -0.0068(19) -0.004(2)
    C26 0.024(2) 0.022(2) 0.031(2) -0.0029(18) -0.0049(17) -0.0075(17)
    N1 0.060(3) 0.072(3) 0.065(3) -0.033(3) -0.010(2) -0.020(2)
    C27 0.033(3) 0.039(3) 0.051(3) -0.016(2) -0.002(2) -0.020(2)
    C28 0.065(4) 0.063(4) 0.053(3) -0.026(3) -0.003(3) -0.021(3)
    Br2 0.0345(3) 0.0474(3) 0.0261(2) -0.0247(2) 0.00201(18) -0.0056(2)
_geom_special_details
;
All e.s.d.'s (except the e.s.d. in the dihedral angle between two l.s. planes)
are estimated using the full covariance matrix. The cell e.s.d.'s are taken
into account individually in the estimation of e.s.d.'s in distances, angles
and torsion angles; correlations between e.s.d.'s in cell parameters are only
used when they are defined by crystal symmetry. An approximate (isotropic)
treatment of cell e.s.d.'s is used for estimating e.s.d.'s involving l.s.
planes.
;
loop_
    _geom_bond_atom_site_label_1
    _geom_bond_atom_site_label_2
    _geom_bond_site_symmetry_2
    _geom_bond_distance
    _geom_bond_publ_flag
    Br1 C1 . 1.990(4) ?
    P1 C15 . 1.791(3) ?
    P1 C9 . 1.792(3) ?
    P1 C21 . 1.800(3) ?
    P1 C8 . 1.805(3) ?
    C1 C2 . 1.480(5) ?
    C1 H1A . 0.99 ?
    C1 H1B . 0.99 ?
    C2 C3 . 1.386(5) ?
    C2 C7 . 1.400(5) ?
    C3 C4 . 1.392(5) ?
    C3 H3 . 0.95 ?
    C4 C5 . 1.392(5) ?
    C4 H4 . 0.95 ?
    C5 C6 . 1.393(5) ?
    C5 C8 . 1.504(5) ?
    C6 C7 . 1.373(5) ?
    C6 H6 . 0.95 ?
    C7 H7 . 0.95 ?
    C8 H8A . 0.99 ?
    C8 H8B . 0.99 ?
    C9 C10 . 1.389(5) ?
    C9 C14 . 1.390(4) ?
    C10 C11 . 1.379(5) ?
    C10 H10 . 0.95 ?
    C11 C12 . 1.387(5) ?
    C11 H11 . 0.95 ?
    C12 C13 . 1.369(5) ?
    C12 H12 . 0.95 ?
    C13 C14 . 1.375(5) ?
    C13 H13 . 0.95 ?
    C14 H14 . 0.95 ?
    C15 C16 . 1.394(4) ?
    C15 C20 . 1.401(4) ?
    C16 C17 . 1.382(5) ?
    C16 H16 . 0.95 ?
    C17 C18 . 1.391(5) ?
    C17 H17 . 0.95 ?
    C18 C19 . 1.367(5) ?
    C18 H18 . 0.95 ?
    C19 C20 . 1.390(5) ?
    C19 H19 . 0.95 ?
    C20 H20 . 0.95 ?
    C21 C26 . 1.381(5) ?
    C21 C22 . 1.405(4) ?
    C22 C23 . 1.394(5) ?
    C22 H22 . 0.95 ?
    C23 C24 . 1.366(5) ?
    C23 H23 . 0.95 ?
    C24 C25 . 1.384(5) ?
    C24 H24 . 0.95 ?
    C25 C26 . 1.388(5) ?
    C25 H25 . 0.95 ?
    C26 H26 . 0.95 ?
    N1 C27 . 1.123(5) ?
    C27 C28 . 1.446(6) ?
    C28 H28A . 0.98 ?
    C28 H28B . 0.98 ?
    C28 H28C . 0.98 ?
loop_
    _geom_angle_atom_site_label_1
    _geom_angle_atom_site_label_2
    _geom_angle_atom_site_label_3
    _geom_angle_site_symmetry_1
    _geom_angle_site_symmetry_3
    _geom_angle
    _geom_angle_publ_flag
    C15 P1 C9 . . 110.46(16) ?
    C15 P1 C21 . . 107.13(16) ?
    C9 P1 C21 . . 108.45(15) ?
    C15 P1 C8 . . 108.01(14) ?
    C9 P1 C8 . . 111.25(16) ?
    C21 P1 C8 . . 111.47(17) ?
    C2 C1 Br1 . . 110.4(2) ?
    C2 C1 H1A . . 109.6 ?
    Br1 C1 H1A . . 109.6 ?
    C2 C1 H1B . . 109.6 ?
    Br1 C1 H1B . . 109.6 ?
    H1A C1 H1B . . 108.1 ?
    C3 C2 C7 . . 118.2(3) ?
    C3 C2 C1 . . 120.6(3) ?
    C7 C2 C1 . . 121.2(3) ?
    C2 C3 C4 . . 121.1(3) ?
    C2 C3 H3 . . 119.5 ?
    C4 C3 H3 . . 119.5 ?
    C3 C4 C5 . . 120.2(3) ?
    C3 C4 H4 . . 119.9 ?
    C5 C4 H4 . . 119.9 ?
    C4 C5 C6 . . 118.6(3) ?
    C4 C5 C8 . . 120.5(3) ?
    C6 C5 C8 . . 120.9(3) ?
    C7 C6 C5 . . 121.0(3) ?
    C7 C6 H6 . . 119.5 ?
    C5 C6 H6 . . 119.5 ?
    C6 C7 C2 . . 120.8(3) ?
    C6 C7 H7 . . 119.6 ?
    C2 C7 H7 . . 119.6 ?
    C5 C8 P1 . . 116.8(2) ?
    C5 C8 H8A . . 108.1 ?
    P1 C8 H8A . . 108.1 ?
    C5 C8 H8B . . 108.1 ?
    P1 C8 H8B . . 108.1 ?
    H8A C8 H8B . . 107.3 ?
    C10 C9 C14 . . 119.4(3) ?
    C10 C9 P1 . . 120.8(3) ?
    C14 C9 P1 . . 119.8(3) ?
    C11 C10 C9 . . 120.4(3) ?
    C11 C10 H10 . . 119.8 ?
    C9 C10 H10 . . 119.8 ?
    C10 C11 C12 . . 119.2(4) ?
    C10 C11 H11 . . 120.4 ?
    C12 C11 H11 . . 120.4 ?
    C13 C12 C11 . . 120.7(4) ?
    C13 C12 H12 . . 119.6 ?
    C11 C12 H12 . . 119.6 ?
    C12 C13 C14 . . 120.3(3) ?
    C12 C13 H13 . . 119.9 ?
    C14 C13 H13 . . 119.9 ?
    C13 C14 C9 . . 120.0(4) ?
    C13 C14 H14 . . 120 ?
    C9 C14 H14 . . 120 ?
    C16 C15 C20 . . 119.0(3) ?
    C16 C15 P1 . . 120.2(2) ?
    C20 C15 P1 . . 120.7(3) ?
    C17 C16 C15 . . 120.7(3) ?
    C17 C16 H16 . . 119.6 ?
    C15 C16 H16 . . 119.6 ?
    C16 C17 C18 . . 119.7(3) ?
    C16 C17 H17 . . 120.2 ?
    C18 C17 H17 . . 120.2 ?
    C19 C18 C17 . . 120.1(3) ?
    C19 C18 H18 . . 119.9 ?
    C17 C18 H18 . . 119.9 ?
    C18 C19 C20 . . 121.0(3) ?
    C18 C19 H19 . . 119.5 ?
    C20 C19 H19 . . 119.5 ?
    C19 C20 C15 . . 119.5(3) ?
    C19 C20 H20 . . 120.3 ?
    C15 C20 H20 . . 120.3 ?
    C26 C21 C22 . . 120.3(3) ?
    C26 C21 P1 . . 120.1(3) ?
    C22 C21 P1 . . 119.3(3) ?
    C23 C22 C21 . . 118.9(3) ?
    C23 C22 H22 . . 120.5 ?
    C21 C22 H22 . . 120.5 ?
    C24 C23 C22 . . 120.3(3) ?
    C24 C23 H23 . . 119.9 ?
    C22 C23 H23 . . 119.9 ?
    C23 C24 C25 . . 120.9(3) ?
    C23 C24 H24 . . 119.6 ?
    C25 C24 H24 . . 119.6 ?
    C24 C25 C26 . . 119.9(4) ?
    C24 C25 H25 . . 120.1 ?
    C26 C25 H25 . . 120.1 ?
    C21 C26 C25 . . 119.7(3) ?
    C21 C26 H26 . . 120.1 ?
    C25 C26 H26 . . 120.1 ?
    N1 C27 C28 . . 177.5(5) ?
    C27 C28 H28A . . 109.5 ?
    C27 C28 H28B . . 109.5 ?
    H28A C28 H28B . . 109.5 ?
    C27 C28 H28C . . 109.5 ?
    H28A C28 H28C . . 109.5 ?
    H28B C28 H28C . . 109.5 ?
loop_
    _geom_torsion_atom_site_label_1
    _geom_torsion_atom_site_label_2
    _geom_torsion_atom_site_label_3
    _geom_torsion_atom_site_label_4
    _geom_torsion_site_symmetry_1
    _geom_torsion_site_symmetry_2
    _geom_torsion_site_symmetry_3
    _geom_torsion_site_symmetry_4
    _geom_torsion
    _geom_torsion_publ_flag
    Br1 C1 C2 C3 . . . . -104.0(3) ?
    Br1 C1 C2 C7 . . . . 74.5(3) ?
    C7 C2 C3 C4 . . . . 2.8(5) ?
    C1 C2 C3 C4 . . . . -178.6(3) ?
    C2 C3 C4 C5 . . . . -2.0(5) ?
    C3 C4 C5 C6 . . . . 0.1(5) ?
    C3 C4 C5 C8 . . . . -179.2(3) ?
    C4 C5 C6 C7 . . . . 1.0(5) ?
    C8 C5 C6 C7 . . . . -179.7(3) ?
    C5 C6 C7 C2 . . . . -0.1(5) ?
    C3 C2 C7 C6 . . . . -1.8(5) ?
    C1 C2 C7 C6 . . . . 179.7(3) ?
    C4 C5 C8 P1 . . . . -92.4(3) ?
    C6 C5 C8 P1 . . . . 88.4(4) ?
    C15 P1 C8 C5 . . . . -176.2(3) ?
    C9 P1 C8 C5 . . . . 62.4(3) ?
    C21 P1 C8 C5 . . . . -58.8(3) ?
    C15 P1 C9 C10 . . . . -5.0(3) ?
    C21 P1 C9 C10 . . . . -122.1(3) ?
    C8 P1 C9 C10 . . . . 114.9(3) ?
    C15 P1 C9 C14 . . . . 175.2(3) ?
    C21 P1 C9 C14 . . . . 58.1(3) ?
    C8 P1 C9 C14 . . . . -64.9(3) ?
    C14 C9 C10 C11 . . . . -1.5(5) ?
    P1 C9 C10 C11 . . . . 178.7(2) ?
    C9 C10 C11 C12 . . . . 1.4(5) ?
    C10 C11 C12 C13 . . . . -0.4(5) ?
    C11 C12 C13 C14 . . . . -0.4(5) ?
    C12 C13 C14 C9 . . . . 0.3(5) ?
    C10 C9 C14 C13 . . . . 0.7(5) ?
    P1 C9 C14 C13 . . . . -179.5(2) ?
    C9 P1 C15 C16 . . . . -101.6(3) ?
    C21 P1 C15 C16 . . . . 16.3(3) ?
    C8 P1 C15 C16 . . . . 136.5(3) ?
    C9 P1 C15 C20 . . . . 76.4(3) ?
    C21 P1 C15 C20 . . . . -165.6(3) ?
    C8 P1 C15 C20 . . . . -45.4(3) ?
    C20 C15 C16 C17 . . . . 0.5(5) ?
    P1 C15 C16 C17 . . . . 178.6(3) ?
    C15 C16 C17 C18 . . . . -0.3(6) ?
    C16 C17 C18 C19 . . . . 0.5(6) ?
    C17 C18 C19 C20 . . . . -0.9(6) ?
    C18 C19 C20 C15 . . . . 1.0(6) ?
    C16 C15 C20 C19 . . . . -0.8(5) ?
    P1 C15 C20 C19 . . . . -178.9(3) ?
    C15 P1 C21 C26 . . . . 80.5(3) ?
    C9 P1 C21 C26 . . . . -160.3(3) ?
    C8 P1 C21 C26 . . . . -37.5(3) ?
    C15 P1 C21 C22 . . . . -93.5(3) ?
    C9 P1 C21 C22 . . . . 25.8(3) ?
    C8 P1 C21 C22 . . . . 148.6(3) ?
    C26 C21 C22 C23 . . . . 0.6(5) ?
    P1 C21 C22 C23 . . . . 174.5(3) ?
    C21 C22 C23 C24 . . . . 0.9(6) ?
    C22 C23 C24 C25 . . . . -0.9(6) ?
    C23 C24 C25 C26 . . . . -0.5(6) ?
    C22 C21 C26 C25 . . . . -1.9(6) ?
    P1 C21 C26 C25 . . . . -175.8(3) ?
    C24 C25 C26 C21 . . . . 1.9(6) ?
loop_
    _geom_hbond_atom_site_label_D
    _geom_hbond_atom_site_label_H
    _geom_hbond_atom_site_label_A
    _geom_hbond_site_symmetry_A
    _geom_hbond_distance_DH
    _geom_hbond_distance_HA
    _geom_hbond_distance_DA
    _geom_hbond_angle_DHA
    C1 H1B N1 2_575 0.99 2.60 3.488(6) 149.6
    C8 H8A Br2 2_566 0.99 2.64 3.625(4) 171.9
    C8 H8B Br2 1_565 0.99 2.79 3.753(3) 165.8
    C20 H20 Br2 1_565 0.95 2.81 3.746(4) 168.7
    C28 H28C Br2 . 0.98 2.69 3.673(5) 176.0
_iucr_refine_instructions_details
;
TITL New: P-1
CELL  0.71073    9.5880   12.3330   12.3930    74.961    70.051    69.293
ZERR        2    0.0020    0.0030    0.0030     0.019     0.018     0.019
LATT   1
SFAC  C  H Br  N  P
UNIT    56   52   4   2   2
L.S. 100
FMAP 2
PLAN -20
ACTA
TEMP -123
SIZE 0.2 0.2 0.1
BOND $H
CONF
WGHT    0.006000
FVAR       0.48996
BR1   3   -0.529815    1.499834    0.202476    11.00000    0.04139    0.02918 =
         0.04857   -0.01127   -0.01750    0.00172
P1    5    0.067145    0.853417    0.296541    11.00000    0.01720    0.02178 =
         0.01852   -0.00505   -0.00324   -0.00496
C1    1   -0.382756    1.382847    0.100477    11.00000    0.03947    0.03063 =
         0.02403   -0.00665   -0.00567   -0.00603
AFIX  23
H1A   2   -0.441163    1.355523    0.066062    11.00000   -1.20000
H1B   2   -0.310777    1.420086    0.036275    11.00000   -1.20000
AFIX   0
C2    1   -0.293119    1.281438    0.167951    11.00000    0.02497    0.02248 =
         0.02197   -0.00940   -0.00495   -0.00262
C3    1   -0.139993    1.269019    0.157894    11.00000    0.03803    0.02656 =
         0.02465   -0.00337   -0.00268   -0.01701
AFIX  43
H3    2   -0.093302    1.327213    0.108491    11.00000   -1.20000
AFIX   0
C4    1   -0.053465    1.172687    0.218983    11.00000    0.01686    0.02961 =
         0.02359   -0.00627    0.00036   -0.00829
AFIX  43
H4    2    0.052329    1.164346    0.209106    11.00000   -1.20000
AFIX   0
C5    1   -0.121610    1.088533    0.294524    11.00000    0.02297    0.01823 =
         0.02486   -0.00858   -0.00504   -0.00452
C6    1   -0.276849    1.103057    0.307129    11.00000    0.02404    0.01943 =
         0.02268   -0.00409   -0.00352   -0.00988
AFIX  43
H6    2   -0.325214    1.046930    0.359317    11.00000   -1.20000
AFIX   0
C7    1   -0.361094    1.197194    0.245334    11.00000    0.02208    0.02140 =
         0.03159   -0.00916   -0.00736   -0.00271
AFIX  43
H7    2   -0.466802    1.205263    0.255208    11.00000   -1.20000
AFIX   0
C8    1   -0.029578    0.985007    0.362024    11.00000    0.02495    0.02114 =
         0.02151   -0.00491   -0.00306   -0.00819
AFIX  23
H8A   2   -0.100384    0.965208    0.438700    11.00000   -1.20000
H8B   2    0.049756    1.009349    0.376236    11.00000   -1.20000
AFIX   0
C9    1    0.209233    0.878229    0.161910    11.00000    0.01848    0.02315 =
         0.02185   -0.00850   -0.00563   -0.00501
C10   1    0.365978    0.821287    0.149683    11.00000    0.02067    0.02681 =
         0.02359   -0.00154   -0.00706   -0.00534
AFIX  43
H10   2    0.398892    0.769732    0.213812    11.00000   -1.20000
AFIX   0
C11   1    0.474158    0.839109    0.045029    11.00000    0.02169    0.03804 =
         0.03298   -0.01190   -0.00120   -0.00714
AFIX  43
H11   2    0.581161    0.798831    0.036198    11.00000   -1.20000
AFIX   0
C12   1    0.424927    0.916517   -0.047175    11.00000    0.03493    0.03644 =
         0.01932   -0.00638    0.00055   -0.01682
AFIX  43
H12   2    0.498928    0.929574   -0.119356    11.00000   -1.20000
AFIX   0
C13   1    0.270856    0.974300   -0.035286    11.00000    0.04203    0.02985 =
         0.01915   -0.00040   -0.00913   -0.01025
AFIX  43
H13   2    0.238708    1.027493   -0.098966    11.00000   -1.20000
AFIX   0
C14   1    0.162424    0.955653    0.068475    11.00000    0.02001    0.03017 =
         0.02040   -0.00685   -0.00339   -0.00448
AFIX  43
H14   2    0.055546    0.995678    0.076298    11.00000   -1.20000
AFIX   0
C15   1    0.156749    0.741386    0.397488    11.00000    0.01749    0.02058 =
         0.01666   -0.00620    0.00066   -0.00303
C16   1    0.146621    0.627596    0.416334    11.00000    0.02741    0.03012 =
         0.02155   -0.00560   -0.00636   -0.00767
AFIX  43
H16   2    0.089930    0.610197    0.376679    11.00000   -1.20000
AFIX   0
C17   1    0.218143    0.539875    0.492055    11.00000    0.03679    0.02077 =
         0.03548   -0.00146   -0.01005   -0.00712
AFIX  43
H17   2    0.210215    0.462678    0.504673    11.00000   -1.20000
AFIX   0
C18   1    0.301833    0.565132    0.549739    11.00000    0.02159    0.02848 =
         0.02449   -0.00139   -0.00717    0.00613
AFIX  43
H18   2    0.351878    0.504916    0.601397    11.00000   -1.20000
AFIX   0
C19   1    0.312163    0.676416    0.532213    11.00000    0.02162    0.03226 =
         0.02382   -0.00713   -0.00661   -0.00213
AFIX  43
H19   2    0.368380    0.693068    0.572794    11.00000   -1.20000
AFIX   0
C20   1    0.241673    0.765585    0.455922    11.00000    0.02615    0.02342 =
         0.02499   -0.00431   -0.00646   -0.00642
AFIX  43
H20   2    0.250992    0.842339    0.443487    11.00000   -1.20000
AFIX   0
C21   1   -0.068412    0.800751    0.269174    11.00000    0.02290    0.02319 =
         0.02101   -0.00079   -0.00854   -0.00580
C22   1   -0.020503    0.741966    0.173787    11.00000    0.02861    0.03395 =
         0.02478   -0.00989   -0.00400   -0.01026
AFIX  43
H22   2    0.079188    0.736015    0.120208    11.00000   -1.20000
AFIX   0
C23   1   -0.121655    0.692488    0.159023    11.00000    0.04647    0.03651 =
         0.03207   -0.00623   -0.01629   -0.01739
AFIX  43
H23   2   -0.090308    0.651537    0.095509    11.00000   -1.20000
AFIX   0
C24   1   -0.265585    0.702633    0.235457    11.00000    0.03421    0.03133 =
         0.04578    0.00168   -0.02059   -0.01282
AFIX  43
H24   2   -0.334088    0.669512    0.223946    11.00000   -1.20000
AFIX   0
C25   1   -0.312957    0.760553    0.329493    11.00000    0.02548    0.03266 =
         0.04580   -0.00382   -0.00675   -0.01276
AFIX  43
H25   2   -0.413702    0.767619    0.381696    11.00000   -1.20000
AFIX   0
C26   1   -0.212936    0.808293    0.347355    11.00000    0.02449    0.02162 =
         0.03113   -0.00747   -0.00488   -0.00290
AFIX  43
H26   2   -0.243787    0.845999    0.413100    11.00000   -1.20000
AFIX   0
N1    4    0.191098    0.406702    0.053540    11.00000    0.06010    0.07174 =
         0.06489   -0.01961   -0.00961   -0.03299
C27   1    0.165310    0.390250    0.150855    11.00000    0.03331    0.03883 =
         0.05112   -0.01964   -0.00191   -0.01576
C28   1    0.125263    0.369557    0.276431    11.00000    0.06496    0.06330 =
         0.05272   -0.02070   -0.00278   -0.02584
AFIX 137
H28A  2    0.012251    0.388826    0.307941    11.00000   -1.50000
H28B  2    0.163801    0.419035    0.302760    11.00000   -1.50000
H28C  2    0.172592    0.286782    0.303718    11.00000   -1.50000
AFIX   0
BR2   3    0.317294    0.058533    0.363991    11.00000    0.03452    0.04740 =
         0.02611   -0.00558    0.00201   -0.02471
HKLF 4
REM  New: P-1
REM R1 =  0.0291 for   2659 Fo > 4sig(Fo)  and  0.0647 for all   4473 data
REM    290 parameters refined using      0 restraints
END
WGHT      0.0060      0.0000
REM Highest difference peak  0.405,  deepest hole -0.358,  1-sigma level  0.063
Q1    1   0.2570  1.1394  0.3423  11.00000  0.05    0.41
Q2    1  -0.4755  1.4326  0.2762  11.00000  0.05    0.39
Q3    1   0.3984 -0.0231  0.4277  11.00000  0.05    0.39
Q4    1   0.1059  0.7977  0.3616  11.00000  0.05    0.36
Q5    1  -0.6060  1.5714  0.1337  11.00000  0.05    0.35
Q6    1   0.1914  1.0624  0.3373  11.00000  0.05    0.34
Q7    1   0.4342 -0.0409  0.4975  11.00000  0.05    0.29
Q8    1   0.2078  0.7607  0.3990  11.00000  0.05    0.27
Q9    1  -0.4246  1.4816  0.0580  11.00000  0.05    0.25
Q10   1  -0.0645  0.7955  0.2162  11.00000  0.05    0.25
Q11   1   0.2020  0.7002  0.3839  11.00000  0.05    0.24
Q12   1  -0.0142  0.8412  0.2791  11.00000  0.05    0.23
Q13   1  -0.4420  1.3977  0.1349  11.00000  0.05    0.23
Q14   1  -0.0662  1.0424  0.3092  11.00000  0.05    0.23
Q15   1  -0.6374  1.5993  0.0563  11.00000  0.05    0.23
Q16   1   0.1370  0.8721  0.2211  11.00000  0.05    0.23
Q17   1   0.1520  0.6260  0.3823  11.00000  0.05    0.23
Q18   1   0.6240  0.8290  0.0575  11.00000  0.05    0.22
Q19   1   0.2157  1.1389 -0.1819  11.00000  0.05    0.22
Q20   1  -0.4491  1.5041  0.1295  11.00000  0.05    0.21
;
data_New_Global_Publ_Block
_journal_date_recd_electronic     2012-10-04
_journal_date_accepted     2012-10-09
_journal_name_full     'Acta Crystallographica, Section E'
_journal_year     2012
_journal_volume     68
_journal_issue     11
_journal_page_first     o3202
_journal_page_last     o3202
_journal_paper_category     QO
_journal_paper_doi     10.1107/S1600536812042341
_journal_coeditor_code     RZ5012
_publ_contact_author_name     'Stephen J. Archibald'
_publ_contact_author_address
;
Department of Chemistry
University of Hull
Hull
HU6 7RX
UK
;
_publ_contact_author_email     's.j.archibald@hull.ac.uk'
_publ_contact_author_fax     '44(1482) 466410'
_publ_contact_author_phone     '44(1482) 465488'
_publ_section_title
;
[4-(Bromomethyl)benzyl]triphenylphosphonium bromide acetonitrile monosolvate
;
loop_
    _publ_author_name
    _publ_author_footnote
    _publ_author_address
    'Burke, Benjamin P.' .
;
Department of Chemistry
University of Hull
Hull
HU6 7RX
UK
;
    'Greenman, Peter' .
;
Department of Chemistry
University of Hull
Hull
HU6 7RX
UK
;
    'Smith, Adam M.' .
;
Department of Chemistry
University of Hull
Hull
HU6 7RX
UK
;
    'Archibald, Stephen J.' .
;
Department of Chemistry
University of Hull
Hull
HU6 7RX
UK
;
_publ_section_synopsis     .
