# Supplementary material for: [4-(Bromo­methyl)­benz­yl]triphenyl­phospho­nium bromide acetonitrile monosolvate
Source: Acta Crystallogr Sect E Struct Rep Online. 2012 Oct 24;68(Pt 11):o3202. doi: 10.1107/S1600536812042341 (PMC3515291; doi:10.1107/S1600536812042341)
Supplement: Supplementary file 2 [file e-68-o3202-Isup2.hkl]

#
# h,k,l, Fc-squared, Fo-squared, sigma(Fo-squared) and status flag
#
data_I
_shelx_title ' New: P-1'
_shelx_refln_list_code          4
_shelx_F_calc_maximum      200.13
_exptl_crystal_F_000       572.00
_reflns_d_resolution_high  0.8407
 
loop_
 _symmetry_equiv_pos_as_xyz
 'x, y, z'
 '-x, -y, -z'
 
_cell_length_a     9.5880
_cell_length_b    12.3330
_cell_length_c    12.3930
_cell_angle_alpha  74.961
_cell_angle_beta   70.051
_cell_angle_gamma  69.293
 
_shelx_F_squared_multiplier     1.000
 
loop_
 _refln_index_h
 _refln_index_k
 _refln_index_l
 _refln_F_squared_calc
 _refln_F_squared_meas
 _refln_F_squared_sigma
 _refln_observed_status
   2   0   0     1221.95     1366.67    109.19 o
   3   0   0       19.92       31.39     79.12 o
   4   0   0      328.28      375.66     84.89 o
   5   0   0     4443.81     4535.50    312.56 o
   6   0   0     1331.93     1097.78     98.13 o
   7   0   0       26.58       21.08     93.33 o
   8   0   0      856.82      838.83    120.28 o
   9   0   0        7.51      -28.25     96.91 o
  10   0   0       15.50      -71.23    122.34 o
 -10   1   0      230.72      147.67    113.43 o
  -9   1   0       34.06       25.35     93.44 o
  -8   1   0      627.38      639.15    106.41 o
  -7   1   0       62.90       57.34     97.43 o
  -6   1   0      129.22      104.77    107.75 o
  -5   1   0      332.03      289.71    103.56 o
  -4   1   0      352.17      274.04     80.55 o
  -3   1   0     5326.15     4881.97    101.16 o
  -2   1   0     2587.13     2626.85    176.10 o
  -1   1   0      363.29      381.48    117.93 o
   1   1   0     8045.59     8379.97    260.43 o
   2   1   0     3524.28     3576.16    119.22 o
   3   1   0    19076.02    19404.54    648.02 o
   4   1   0      735.15      769.24     73.96 o
   5   1   0       44.81       25.59     70.98 o
   6   1   0       24.57       31.78    100.18 o
   7   1   0       58.36       83.77     93.48 o
   8   1   0      589.18      663.53    100.35 o
   9   1   0      119.06       96.07     89.79 o
  10   1   0      140.87      108.08     88.03 o
  -9   2   0        0.17       33.70    121.43 o
  -8   2   0       99.36      109.28     93.67 o
  -7   2   0      286.48      292.21     97.61 o
  -6   2   0      162.89      264.46    131.84 o
  -5   2   0     2978.42     2984.11    133.42 o
  -4   2   0     3547.07     3525.59    120.14 o
  -3   2   0     2915.71     2970.83    131.53 o
  -2   2   0     1505.01     1344.61    154.25 o
  -1   2   0     8760.43     7835.16    210.90 o
   0   2   0     1949.72     1951.95    195.53 o
   1   2   0     6234.92     6364.73    144.19 o
   2   2   0     9299.98     9495.53    274.79 o
   3   2   0      341.25      326.89     75.01 o
   4   2   0       10.88        9.34     72.43 o
   5   2   0       48.69       45.69     67.42 o
   6   2   0     3067.88     3200.84    209.12 o
   7   2   0      221.54      210.81     85.71 o
   8   2   0      256.90      220.39     98.79 o
   9   2   0      667.89      717.23     97.16 o
  10   2   0      193.98      181.67     95.36 o
  -9   3   0       11.83       -4.00    109.22 o
  -8   3   0        1.93      -89.23    109.76 o
  -7   3   0     3159.42     3106.26    370.51 o
  -6   3   0       10.80       -2.40    104.25 o
  -5   3   0      523.79      568.48    112.10 o
  -4   3   0      537.09      537.67    113.23 o
  -3   3   0      939.97      863.61    130.47 o
  -2   3   0    10353.39    10190.91    174.29 o
  -1   3   0     5070.62     4739.51    176.25 o
   0   3   0     1703.74     1623.67    122.65 o
   1   3   0     1359.64     1287.76     97.63 o
   2   3   0     4678.83     4627.44    102.85 o
   3   3   0     5722.82     5583.48    147.57 o
   4   3   0     4874.09     4952.96    214.36 o
   5   3   0     1490.55     1620.87    106.18 o
   6   3   0     1294.42     1363.06    115.76 o
   7   3   0      402.24      356.72     84.18 o
   8   3   0       52.96       25.75     76.24 o
   9   3   0      204.84      177.86     82.26 o
  10   3   0        1.30       -9.14     95.65 o
  -8   4   0        2.92       25.58     99.93 o
  -7   4   0      427.38      415.68    115.01 o
  -6   4   0      492.90      527.79    110.94 o
  -5   4   0      384.46      423.19    115.35 o
  -4   4   0     7477.99     7937.13    152.04 o
  -3   4   0      250.77      255.93    131.42 o
  -2   4   0      198.93      282.97    125.18 o
  -1   4   0      407.11      370.97    101.51 o
   0   4   0     2026.56     1803.13    116.47 o
   1   4   0     9273.22     8986.96    232.11 o
   2   4   0     6490.33     6555.41    214.89 o
   3   4   0      142.16       88.68     74.57 o
   4   4   0      336.65      312.01     71.30 o
   5   4   0       95.86       62.22     66.46 o
   6   4   0     1065.93     1067.36     75.77 o
   7   4   0      264.06      298.34     80.09 o
   8   4   0      567.64      560.09     83.85 o
   9   4   0      286.04      298.57     75.02 o
  10   4   0      146.91      130.01    104.27 o
  -8   5   0       47.88       39.91    109.97 o
  -7   5   0      159.89      254.97    109.76 o
  -6   5   0       19.05      -58.44    111.76 o
  -5   5   0     1448.23     1454.76    199.22 o
  -4   5   0      358.05      383.40    121.59 o
  -3   5   0     2003.67     2065.54    124.26 o
  -2   5   0     2972.35     2864.22    106.83 o
  -1   5   0     6365.41     6016.55    119.15 o
   0   5   0     1427.08     1325.47    106.88 o
   1   5   0      892.62      896.95     85.48 o
   2   5   0      411.01      408.36     77.36 o
   3   5   0      127.69       93.19     76.37 o
   4   5   0    10207.17    10385.82    313.44 o
   5   5   0     2101.44     2197.77     81.55 o
   6   5   0      135.23      148.61     74.01 o
   7   5   0     3111.23     3331.89    137.14 o
   8   5   0      304.34      369.59     80.97 o
   9   5   0      100.87      149.19     80.38 o
  10   5   0      195.25      142.09     77.82 o
  -7   6   0       61.68       88.23    107.22 o
  -6   6   0       82.84      165.75    115.55 o
  -5   6   0       22.95       59.86    117.93 o
  -4   6   0     2862.82     3075.38    188.78 o
  -3   6   0     1391.77     1357.80    108.36 o
  -2   6   0     4817.59     4809.27    276.12 o
  -1   6   0      274.17      327.25    100.18 o
   0   6   0      473.77      373.43     98.72 o
   1   6   0     5012.31     4930.91     93.39 o
   2   6   0     6630.47     6548.02    145.39 o
   3   6   0      770.77      654.50     80.17 o
   4   6   0      143.33      142.68     78.46 o
   5   6   0       54.48       23.45     78.03 o
   6   6   0       59.46       50.62     75.38 o
   7   6   0     5173.85     5330.46    209.79 o
   8   6   0      440.26      511.00     76.22 o
   9   6   0      313.80      320.27     73.05 o
  10   6   0      794.58      814.30     86.32 o
  -7   7   0       24.91       30.37    114.93 o
  -6   7   0      739.96      787.29    115.89 o
  -5   7   0      193.64      138.71    114.35 o
  -4   7   0       25.47        0.26    102.44 o
  -3   7   0      145.90      105.81    100.85 o
  -2   7   0      177.75      157.12     95.48 o
  -1   7   0     6155.52     6258.15    288.95 o
   0   7   0     2283.27     2138.27    103.42 o
   1   7   0     2711.63     2637.28     98.60 o
   2   7   0       77.38       71.59     84.81 o
   3   7   0      167.68      168.44     73.21 o
   4   7   0      124.14      131.77     93.19 o
   5   7   0     1257.69     1217.27     92.02 o
   6   7   0      374.08      446.60     78.80 o
   7   7   0       23.90       60.61     74.84 o
   8   7   0       88.12      113.02     73.77 o
   9   7   0      277.19      320.48     81.60 o
  10   7   0      385.40      358.15     96.40 o
  -6   8   0        3.73        1.50    110.47 o
  -5   8   0       15.21       79.10    119.47 o
  -4   8   0      133.97      125.56    104.04 o
  -3   8   0     3547.72     3702.79    292.92 o
  -2   8   0     1429.35     1354.77    175.83 o
  -1   8   0       12.84        6.18     97.84 o
   0   8   0      132.16      134.01    103.95 o
   1   8   0       94.04       73.08     82.55 o
   2   8   0     4289.42     4301.84    126.97 o
   3   8   0     1830.39     1817.26    128.18 o
   4   8   0     1440.69     1361.19    123.80 o
   5   8   0      586.48      628.07    134.80 o
   6   8   0       83.47       79.58     88.28 o
   7   8   0        3.53      -24.09     81.21 o
   8   8   0      591.20      633.66     84.19 o
   9   8   0      291.06      290.00     80.06 o
  10   8   0      829.81      758.78    101.39 o
  -5   9   0      112.73      157.96    117.93 o
  -4   9   0       11.64       -9.80    111.77 o
  -3   9   0      208.94      167.26     95.34 o
  -2   9   0     1874.55     1994.68    198.20 o
  -1   9   0      194.68      286.28    111.69 o
   0   9   0     4113.64     4329.16    505.33 o
   1   9   0     2468.50     2467.79    178.99 o
   2   9   0       28.29        4.48     81.90 o
   3   9   0        2.28        3.76     99.70 o
   4   9   0        4.08       35.87    116.09 o
   5   9   0     1868.13     1655.23    128.13 o
   6   9   0      903.57      849.53    130.67 o
   7   9   0        3.26      -61.85     89.83 o
   8   9   0      256.62      235.65    125.55 o
   9   9   0       61.88      112.03    121.58 o
  -5  10   0       20.73      -29.28    129.09 o
  -4  10   0       40.15       72.23    101.54 o
  -3  10   0      145.25      408.42    211.80 o
  -2  10   0      764.49      832.82    116.18 o
  -1  10   0     1123.28     1208.35    173.77 o
   0  10   0       46.37       35.12     82.84 o
   1  10   0      335.58      371.58     86.75 o
   2  10   0      346.86      346.31     83.52 o
   3  10   0     3312.76     3220.65    222.82 o
   4  10   0      905.97      806.75    121.59 o
   5  10   0      205.45       94.98    121.88 o
   6  10   0      266.43      281.76    133.80 o
   7  10   0       80.36        6.96    121.30 o
   8  10   0      400.33      393.44    115.80 o
   9  10   0      391.96      356.20    138.92 o
  -4  11   0      241.84      261.78    110.56 o
  -3  11   0      397.35      365.58    106.94 o
  -2  11   0       18.29        0.86    106.24 o
  -1  11   0      274.56      234.02    101.79 o
   0  11   0      588.69      693.97     80.35 o
   1  11   0     1030.31     1144.06    101.88 o
   2  11   0     1449.68     1505.01    137.61 o
   3  11   0      206.03      181.79     86.48 o
   4  11   0       11.11      -40.82    120.59 o
   5  11   0       59.73       51.61    122.01 o
   6  11   0      527.56      439.30    123.47 o
   7  11   0      401.65      433.64    109.76 o
   8  11   0      302.52      335.00    125.88 o
  -2  12   0     1513.22     1724.68    135.40 o
  -1  12   0     1007.42     1062.71     81.77 o
   0  12   0      186.56      148.23     81.56 o
   1  12   0        6.43        7.42     77.90 o
   2  12   0      143.82      108.19     81.63 o
   3  12   0      808.65      807.51     84.58 o
   4  12   0      556.78      548.94    125.59 o
   5  12   0     1018.33      992.28    127.51 o
   6  12   0      507.45      514.12    125.18 o
   7  12   0      188.19      257.85    129.72 o
   8  12   0       44.69       94.39    126.26 o
  -1  13   0       83.58      103.74     87.29 o
   0  13   0      107.71      123.24     83.75 o
   1  13   0      837.68      981.23     96.90 o
   2  13   0      412.00      432.19     84.68 o
   3  13   0       44.45       58.35     91.57 o
   4  13   0       10.08      -45.32    122.26 o
   5  13   0       36.03        3.46    136.17 o
   6  13   0      762.03      628.42    135.84 o
   2  14   0      145.34      123.93     84.04 o
   3  14   0       11.49       49.36    100.62 o
   4  14   0      323.95      391.44    142.42 o
  -6 -13   1        1.38      -98.35    130.17 o
  -5 -13   1      183.31      188.99    116.80 o
  -4 -13   1       36.98       35.24    120.30 o
  -3 -13   1       47.42       26.13     99.96 o
  -2 -13   1      440.59      491.11     86.41 o
  -1 -13   1       13.20       19.11     77.07 o
   0 -13   1      139.60      140.00     84.55 o
  -7 -12   1      255.57      252.77    127.80 o
  -6 -12   1      147.29      100.10    115.09 o
  -5 -12   1      296.55      277.51    116.22 o
  -4 -12   1      272.43      306.63    121.93 o
  -3 -12   1        1.19      -12.76     93.05 o
  -2 -12   1      264.44      300.42     84.14 o
  -1 -12   1        1.59       -1.19     80.74 o
   0 -12   1       55.48       41.57     79.78 o
   1 -12   1        0.69        8.95    110.38 o
   2 -12   1      189.11      233.14     98.81 o
  -8 -11   1      152.98       46.95    123.72 o
  -7 -11   1     1017.75      921.26    121.01 o
  -6 -11   1      163.01      173.62    107.22 o
  -5 -11   1      109.31       20.20    121.97 o
  -4 -11   1      266.49      306.29    114.84 o
  -3 -11   1       27.17       65.41     95.03 o
  -2 -11   1      208.57      272.39     79.51 o
  -1 -11   1      554.92      559.96     82.47 o
   0 -11   1       11.36      -16.75     76.71 o
   1 -11   1      320.70      340.84    101.21 o
   2 -11   1       27.33       28.55    101.22 o
   3 -11   1      831.31      752.63    106.30 o
  -9 -10   1      657.26      620.17    126.34 o
  -8 -10   1       17.67       17.25    112.10 o
  -7 -10   1       40.45       12.50    116.93 o
  -6 -10   1       13.77       21.04    120.01 o
  -5 -10   1      111.23      149.75    119.09 o
  -4 -10   1     2096.90     1975.77    123.43 o
  -3 -10   1       11.36       54.15    116.51 o
  -2 -10   1       11.22        1.75     82.17 o
  -1 -10   1     2252.36     2389.68    122.64 o
   0 -10   1       35.90       40.25    101.69 o
   1 -10   1      190.24      111.69     99.58 o
   2 -10   1       24.15       20.70    101.43 o
   3 -10   1       33.47       17.17     97.64 o
   4 -10   1     1339.03     1357.04    171.31 o
   5 -10   1      127.08      130.08    115.45 o
  -9  -9   1      340.71      234.77    142.05 o
  -8  -9   1      176.35      168.33    121.38 o
  -7  -9   1      810.03      884.31    134.34 o
  -6  -9   1      611.38      555.94    125.18 o
  -5  -9   1      122.84       70.02    116.09 o
  -4  -9   1      378.27      303.50    116.68 o
  -3  -9   1       54.21     -108.14    110.97 o
  -2  -9   1        2.86       28.39     83.61 o
  -1  -9   1      936.35      912.17     88.43 o
   0  -9   1     1006.05      975.71    122.84 o
   1  -9   1      506.66      540.50    110.22 o
   2  -9   1      728.33      896.08    129.09 o
   3  -9   1      442.23      524.72     95.01 o
   4  -9   1      109.12      109.59     98.36 o
   5  -9   1      209.45       88.79    100.57 o
  -9  -8   1     1535.30     1572.69    171.18 o
  -8  -8   1     1164.01     1087.10    102.14 o
  -7  -8   1        6.20       33.87    116.47 o
  -6  -8   1      458.14      401.39    118.09 o
  -5  -8   1      265.19      228.15    120.14 o
  -4  -8   1      475.07      523.99    119.64 o
  -3  -8   1     1465.48     1428.25    118.68 o
  -2  -8   1       24.67       68.03     84.97 o
  -1  -8   1      286.64      307.43     98.85 o
   0  -8   1      216.98      214.37    110.62 o
   1  -8   1     1949.49     1924.94    218.57 o
   2  -8   1      897.87      977.43    105.85 o
   3  -8   1       32.13       32.55    101.02 o
   4  -8   1     1034.22      993.14     97.98 o
   5  -8   1     1030.25     1293.35    249.68 o
   6  -8   1      620.09      712.94    113.89 o
 -10  -7   1        8.68       11.86    103.82 o
  -9  -7   1      194.63      164.24     94.61 o
  -8  -7   1      197.85      168.56     89.84 o
  -7  -7   1      154.43      187.16     97.53 o
  -6  -7   1     4796.34     4516.69    130.01 o
  -5  -7   1      736.51      673.95    121.01 o
  -4  -7   1      100.10        8.62    126.26 o
  -3  -7   1     2067.38     1931.54    122.47 o
  -2  -7   1        5.69       -5.60     82.58 o
  -1  -7   1      111.40      114.53    103.69 o
   0  -7   1       96.84      132.65     91.73 o
   1  -7   1        1.88       -3.76     94.08 o
   2  -7   1     4211.11     4490.69    358.59 o
   3  -7   1      685.37      792.35     97.61 o
   4  -7   1      210.11      262.87    100.62 o
   5  -7   1        9.49      -27.13     98.43 o
   6  -7   1      299.21      217.31     94.98 o
   7  -7   1      324.91      250.93    111.39 o
 -10  -6   1       68.08       55.16    100.97 o
  -9  -6   1      220.86      203.60     89.26 o
  -8  -6   1      894.44      942.60     90.48 o
  -7  -6   1      119.60      103.73     94.51 o
  -6  -6   1        1.46      -29.52     75.23 o
  -5  -6   1      360.68      390.33    106.93 o
  -4  -6   1       48.62       -3.25    114.01 o
  -3  -6   1     3224.41     2991.72    115.47 o
  -2  -6   1     1596.69     1576.57     94.76 o
  -1  -6   1        4.61      -64.97     93.62 o
   0  -6   1     3267.52     3302.11    106.77 o
   1  -6   1     2871.41     3084.47    173.41 o
   2  -6   1      142.85      100.10    138.34 o
   3  -6   1      211.54      235.27    120.39 o
   4  -6   1        8.63      -40.57    114.68 o
   5  -6   1     2334.27     2435.49    123.68 o
   6  -6   1      986.52      954.64    157.02 o
   7  -6   1      544.78      501.41    105.85 o
   8  -6   1       97.02      166.41    111.18 o
 -10  -5   1      414.16      419.09    102.34 o
  -9  -5   1      260.57      278.89     94.02 o
  -8  -5   1        2.68        0.35     96.63 o
  -7  -5   1      450.85      495.30     77.94 o
  -6  -5   1       45.56       52.71     79.18 o
  -5  -5   1     6535.48     6735.92    339.80 o
  -4  -5   1      779.73      809.70     73.82 o
  -3  -5   1      540.04      584.89    122.18 o
  -2  -5   1      998.82      988.78    122.30 o
  -1  -5   1      222.64      196.98    111.17 o
   0  -5   1     1446.06     1484.26    110.97 o
   1  -5   1      781.44      961.50    156.17 o
   2  -5   1     2749.72     2964.31    138.46 o
   3  -5   1     2908.13     3234.65    143.84 o
   4  -5   1     3117.95     3341.04    129.92 o
   5  -5   1      325.14      373.65    117.18 o
   6  -5   1       85.51       84.21    102.15 o
   7  -5   1       60.33       36.55     99.05 o
   8  -5   1     1582.97     1563.67    121.63 o
 -10  -4   1      111.77       26.28    131.09 o
  -9  -4   1       12.66       19.26     92.20 o
  -8  -4   1     1140.53     1148.02     95.33 o
  -7  -4   1     1211.72     1266.39     79.98 o
  -6  -4   1     1011.87     1037.74     76.61 o
  -5  -4   1     2267.64     2215.38    146.07 o
  -4  -4   1      266.43      317.91     76.92 o
  -3  -4   1      456.18      463.10     81.72 o
  -2  -4   1     4171.89     3832.20    155.04 o
  -1  -4   1      170.68       91.62    103.02 o
   0  -4   1     2136.66     2113.57    197.82 o
   1  -4   1     1325.89     1084.62    100.27 o
   2  -4   1     2251.15     1973.31    105.20 o
   3  -4   1      545.93      581.39    114.62 o
   4  -4   1      493.63      435.30    121.55 o
   5  -4   1     2799.87     2928.94    127.88 o
   6  -4   1     1702.71     1710.11    295.38 o
   7  -4   1      516.57      449.42    101.19 o
   8  -4   1        7.29      -28.40     89.63 o
   9  -4   1       31.57       29.99    109.35 o
 -10  -3   1     1145.50     1261.67    136.38 o
  -9  -3   1      278.57      244.91     92.15 o
  -8  -3   1       74.15       60.97     79.06 o
  -7  -3   1      344.40      321.50     86.93 o
  -6  -3   1        5.54       -6.94     84.44 o
  -5  -3   1     3484.52     3648.93    156.91 o
  -4  -3   1     1365.84     1275.47     80.75 o
  -3  -3   1       72.62       77.17     82.82 o
  -2  -3   1     8527.37     8148.82    169.83 o
  -1  -3   1     2040.03     1889.39    126.88 o
   0  -3   1     4621.17     4585.99    301.94 o
   1  -3   1       59.86       82.80     99.64 o
   2  -3   1     1421.07     1416.80     96.13 o
   3  -3   1     2887.99     2626.89    112.60 o
   4  -3   1     1580.23     1481.00     92.83 o
   5  -3   1     1848.80     1706.20    156.51 o
   6  -3   1      346.05      355.26    103.46 o
   7  -3   1      293.52      238.22     97.06 o
   8  -3   1      381.88      356.06    108.37 o
   9  -3   1      234.46      298.42     97.13 o
 -10  -2   1       15.29      121.93    123.55 o
  -9  -2   1        4.91      -42.16    113.26 o
  -8  -2   1      130.07      143.96     76.71 o
  -7  -2   1     6845.44     6592.91    336.78 o
  -6  -2   1     1864.70     1873.31     87.82 o
  -5  -2   1      155.78      136.20     78.64 o
  -4  -2   1      477.16      534.84     80.98 o
  -3  -2   1      347.72      410.08     89.83 o
  -2  -2   1     3974.65     3751.33    148.98 o
  -1  -2   1     9478.68     9827.42    194.46 o
   0  -2   1      195.78      190.82    131.08 o
   1  -2   1    32381.62    32288.21    962.31 o
   2  -2   1     1080.79      956.65    101.66 o
   3  -2   1      320.93      328.91     95.39 o
   4  -2   1      113.18      108.94     92.28 o
   5  -2   1      163.12       90.90     78.32 o
   6  -2   1     2722.37     2633.38    177.16 o
   7  -2   1     1544.62     1563.38    181.16 o
   8  -2   1     1009.55      976.41    171.41 o
   9  -2   1        0.80       19.91     91.41 o
 -10  -1   1      214.04      121.22    115.22 o
  -9  -1   1     1128.13     1162.32    109.76 o
  -8  -1   1      223.97      275.55    120.34 o
  -7  -1   1      595.68      577.74     89.95 o
  -6  -1   1      232.77      260.47     83.26 o
  -5  -1   1      640.50      696.74     79.78 o
  -4  -1   1     3271.63     3088.45    169.18 o
  -3  -1   1     1837.43     1768.08     94.67 o
  -2  -1   1     8923.32     8874.80    182.83 o
  -1  -1   1       99.34      114.39    187.95 o
   0  -1   1     2266.95     2360.86    138.64 o
   1  -1   1     1597.49     1596.50    110.32 o
   2  -1   1     1189.02     1302.26    110.04 o
   3  -1   1      176.54      145.24     89.54 o
   4  -1   1     6776.17     6763.63    284.30 o
   5  -1   1     2563.28     2330.72    137.08 o
   6  -1   1      362.22      359.11     72.98 o
   7  -1   1      429.44      449.32     90.44 o
   8  -1   1       57.96       27.07     92.70 o
   9  -1   1      904.04      912.43    100.68 o
  10  -1   1      133.93      186.57     93.13 o
 -10   0   1      203.62      227.27    129.34 o
  -9   0   1      148.71      158.92    108.26 o
  -8   0   1       85.78       22.29    109.76 o
  -7   0   1     1690.82     1628.67    181.20 o
  -6   0   1     1272.29     1284.67    108.65 o
  -5   0   1     1085.38     1038.17     91.53 o
  -4   0   1      303.71      412.19     87.43 o
  -3   0   1     1495.88     1513.77    101.03 o
  -2   0   1     3209.96     3136.16    111.09 o
   1   0   1     2326.44     2386.75    154.75 o
   2   0   1     7085.36     7582.69    478.21 o
   3   0   1     8930.60     9050.42    407.95 o
   4   0   1      810.84      865.33     77.98 o
   5   0   1      401.53      403.26     79.31 o
   6   0   1      279.81      297.32     72.34 o
   7   0   1     2364.99     2284.28    212.13 o
   8   0   1     2531.20     2666.52    368.07 o
   9   0   1       97.20       72.60     88.23 o
  10   0   1       45.34       27.88     95.17 o
  -9   1   1     1033.38     1096.25    111.93 o
  -8   1   1      407.69      410.64    119.97 o
  -7   1   1      348.13      403.85    119.59 o
  -6   1   1      108.57       72.76    101.00 o
  -5   1   1        0.64       18.18     95.86 o
  -4   1   1     4834.87     4580.69    117.31 o
  -3   1   1     4897.98     4549.78    113.52 o
  -2   1   1      365.34      274.66    128.74 o
   2   1   1       42.45       10.65     88.98 o
   3   1   1       92.18       99.85     85.82 o
   4   1   1     2653.69     2548.19     84.89 o
   5   1   1     5243.84     5380.52    289.23 o
   6   1   1     3745.68     3731.57    200.45 o
   7   1   1        8.93       20.03     71.24 o
   8   1   1       34.20       -3.19     89.45 o
   9   1   1      289.21      265.97     85.72 o
  10   1   1      369.87      450.28     88.42 o
  -9   2   1       26.97      -53.28    112.35 o
  -8   2   1      240.22      215.40    115.84 o
  -7   2   1       25.40        9.83    118.34 o
  -6   2   1     2142.66     2394.16    135.84 o
  -5   2   1     3098.41     3102.76    184.26 o
  -4   2   1       97.85      180.64    101.21 o
  -3   2   1     1968.69     1766.87    119.82 o
  -2   2   1       12.03      122.22    135.34 o
   0   2   1       74.34       72.72    102.74 o
   1   2   1      326.15      332.53     80.52 o
   2   2   1     3762.08     3759.15    101.79 o
   3   2   1    13870.04    14448.13    376.47 o
   4   2   1       38.10       -3.15     68.38 o
   5   2   1       74.25       98.13     68.18 o
   6   2   1        3.26        2.43     68.52 o
   7   2   1     1926.21     1915.63    176.11 o
   8   2   1      560.32      559.88     93.87 o
   9   2   1     1108.96     1139.79    145.36 o
  10   2   1        0.51       36.30     96.85 o
  -9   3   1      530.76      394.56    106.93 o
  -8   3   1      506.64      494.83    127.92 o
  -7   3   1      919.91      994.78    120.01 o
  -6   3   1      201.21      175.45    116.72 o
  -5   3   1       21.76       30.20    129.92 o
  -4   3   1       99.24      116.34    118.80 o
  -3   3   1     4364.96     4350.19    159.83 o
  -2   3   1     1709.59     1588.25    129.22 o
  -1   3   1      680.77      596.01    293.59 o
   0   3   1     9491.84     9635.79    479.44 o
   1   3   1     5544.18     5751.42    131.89 o
   2   3   1     2407.72     2438.73     83.32 o
   3   3   1       63.70       79.49     71.36 o
   4   3   1       83.83       91.00     66.39 o
   5   3   1     8559.80     8649.71    292.87 o
   6   3   1     5362.27     5521.59    282.47 o
   7   3   1       32.40       10.30     72.11 o
   8   3   1        4.13       10.81     78.70 o
   9   3   1       12.47       39.10     87.89 o
  10   3   1      348.80      407.88     95.22 o
  -8   4   1        7.38       -7.54    114.01 o
  -7   4   1       58.11      -17.50    118.76 o
  -6   4   1      618.39      577.85    122.26 o
  -5   4   1      567.13      596.72    121.76 o
  -4   4   1     1637.84     1586.96    133.22 o
  -3   4   1      103.72       56.65    126.84 o
  -2   4   1       81.08      111.54    114.31 o
  -1   4   1     1659.77     1606.70    230.06 o
   0   4   1     3298.14     3327.68    201.05 o
   1   4   1     7375.21     7632.57    219.08 o
   2   4   1     6815.56     6932.70    126.65 o
   3   4   1     4608.56     4488.27    140.23 o
   4   4   1     5109.55     5108.73    202.25 o
   5   4   1      148.98      194.32     63.98 o
   6   4   1       82.26       94.70     63.61 o
   7   4   1      336.79      350.55     70.85 o
   8   4   1     2485.74     2545.15    201.97 o
   9   4   1     2267.88     2309.67    201.20 o
  10   4   1       26.17       -1.27     87.03 o
  -8   5   1      779.07      777.34    112.05 o
  -7   5   1      749.14      894.02    122.97 o
  -6   5   1      274.38      292.05    114.97 o
  -5   5   1       47.01      -28.28    135.92 o
  -4   5   1      307.66      293.51    120.64 o
  -3   5   1      727.58      729.73    119.89 o
  -2   5   1      945.03      865.34    101.57 o
  -1   5   1      184.47      146.96     98.39 o
   0   5   1     2060.90     1753.79    167.66 o
   1   5   1     1462.73     1328.85     78.41 o
   2   5   1     3015.37     3094.66    123.33 o
   3   5   1      621.60      755.70     68.87 o
   4   5   1      609.47      656.68     69.74 o
   5   5   1     2915.61     2868.96     82.07 o
   6   5   1      565.76      554.33     67.22 o
   7   5   1     4366.02     4530.64    313.15 o
   8   5   1        8.01       24.78     68.56 o
   9   5   1      543.44      559.52     71.54 o
  10   5   1        0.11        5.07     98.53 o
  -7   6   1      104.55      154.83    112.55 o
  -6   6   1      154.40      189.74    115.84 o
  -5   6   1      364.58      337.54    131.63 o
  -4   6   1      534.67      533.03    118.01 o
  -3   6   1      244.40      243.18    111.28 o
  -2   6   1      170.75      208.96     99.53 o
  -1   6   1     2819.77     2500.79    105.33 o
   0   6   1      103.99       54.57    149.38 o
   1   6   1      184.37      187.21     74.31 o
   2   6   1      183.47      203.28     72.84 o
   3   6   1     3392.52     3470.38     88.11 o
   4   6   1     5524.20     5644.98    158.42 o
   5   6   1     3211.60     3274.54    123.47 o
   6   6   1      302.78      319.17     69.36 o
   7   6   1      444.62      433.97     72.08 o
   8   6   1      715.80      792.17     74.17 o
   9   6   1      888.06      992.50     71.02 o
  10   6   1      594.18      666.27     79.74 o
  -7   7   1      462.54      486.66    115.30 o
  -6   7   1      861.89      793.17    107.76 o
  -5   7   1       27.68      -12.83    118.51 o
  -4   7   1       13.04       91.73    130.42 o
  -3   7   1       16.39       15.54    104.20 o
  -2   7   1        5.21      -13.39    109.57 o
  -1   7   1      464.50      395.50    105.34 o
   0   7   1      147.85      176.46     96.70 o
   1   7   1     3401.64     3255.83    164.29 o
   2   7   1     3755.03     3700.72    159.37 o
   3   7   1      526.69      643.91     69.35 o
   4   7   1      183.50      239.45     70.76 o
   5   7   1      192.46      180.60     76.47 o
   6   7   1     2899.31     3047.99    146.55 o
   7   7   1     3019.58     3022.86    111.32 o
   8   7   1       59.58       53.41     78.70 o
   9   7   1      258.90      249.76     75.98 o
  10   7   1      119.76      146.15     80.90 o
  -6   8   1        6.85       -7.41    114.76 o
  -5   8   1      134.29      132.88    115.72 o
  -4   8   1      434.96      569.23    116.14 o
  -3   8   1     1597.69     1598.58    222.63 o
  -2   8   1      684.79      716.08    112.42 o
  -1   8   1      355.55      335.89    106.88 o
   0   8   1     1160.63     1096.08     75.07 o
   1   8   1        6.01       19.10     72.95 o
   2   8   1     1014.83     1002.43     84.61 o
   3   8   1      565.40      680.74     85.33 o
   4   8   1     3548.95     3798.17    227.88 o
   5   8   1     3489.75     3632.65    326.87 o
   6   8   1        4.63      -12.43     82.59 o
   7   8   1        1.50        7.62     72.19 o
   8   8   1        4.83       14.60     78.22 o
   9   8   1       34.35       22.40     81.50 o
  10   8   1     1094.97     1169.31     94.89 o
  -5   9   1      104.23       50.07    119.51 o
  -4   9   1      132.01      203.53    121.93 o
  -3   9   1       42.31       99.29    101.96 o
  -2   9   1      169.70      143.93     99.75 o
  -1   9   1       43.48       17.38    101.08 o
   0   9   1       83.70       89.10     79.67 o
   1   9   1     1793.59     1884.60     88.48 o
   2   9   1      844.35      845.06     85.72 o
   3   9   1     2038.25     1944.37    224.19 o
   4   9   1        1.57      -36.97     77.31 o
   5   9   1      266.03      307.46     83.39 o
   6   9   1      702.35      776.77    124.09 o
   7   9   1     1183.20     1289.95     88.10 o
   8   9   1     1624.91     1756.33    136.92 o
   9   9   1       29.11        3.22     84.83 o
  10   9   1        2.08      -16.92     87.05 o
  -4  10   1      421.44      624.79    123.68 o
  -3  10   1       99.69      115.86    103.14 o
  -2  10   1      831.69      771.73    140.40 o
  -1  10   1      329.34      360.89     74.83 o
   0  10   1     2267.53     2336.10    154.79 o
   1  10   1       55.23       55.46     81.43 o
   2  10   1      145.70       98.82     83.87 o
   3  10   1       62.52       37.20     84.42 o
   4  10   1      736.72      791.89     90.02 o
   5  10   1     1265.97     1398.26    250.56 o
   6  10   1      859.31     1008.13     92.29 o
   7  10   1       75.50       38.53     90.54 o
   8  10   1      231.00      299.39     95.03 o
   9  10   1        0.75       35.02     90.23 o
  -4  11   1        1.39       17.45    124.72 o
  -3  11   1       30.51       24.49    116.25 o
  -2  11   1      157.93      135.27     75.81 o
  -1  11   1      436.40      421.73     75.50 o
   0  11   1        6.37        1.41     75.53 o
   1  11   1      201.15      147.93     75.14 o
   2  11   1      131.48      199.36     81.64 o
   3  11   1     2115.60     2021.74    111.08 o
   4  11   1       10.87       15.03    100.97 o
   5  11   1      131.80       91.31    135.88 o
   6  11   1       50.81       20.79    126.34 o
   7  11   1      299.88      254.97    116.80 o
   8  11   1      534.93      626.80    126.82 o
   9  11   1      421.86      387.11    130.51 o
  -2  12   1      207.27      215.72     79.00 o
  -1  12   1      170.20      214.33     73.96 o
   0  12   1       23.70      -13.76     81.13 o
   1  12   1      378.30      414.82     76.88 o
   2  12   1      636.12      615.34     81.39 o
   3  12   1        5.77      -15.98     82.93 o
   4  12   1       88.00       78.67     96.78 o
   5  12   1       17.56      -68.40    127.51 o
   6  12   1     1647.51     1437.75    127.92 o
   7  12   1      226.70      146.25    131.42 o
   8  12   1        1.21       88.64    128.67 o
  -1  13   1        4.31       20.86     79.38 o
   0  13   1       56.95       77.32     81.93 o
   1  13   1      412.95      420.01     85.82 o
   2  13   1      160.29      231.88     81.08 o
   3  13   1      668.68      601.51     84.63 o
   4  13   1     1028.74      973.26     97.13 o
   5  13   1      100.05       24.70    125.38 o
   6  13   1      120.65      -37.82    119.39 o
   7  13   1       11.03       63.11    127.59 o
   1  14   1      641.34      722.07     89.10 o
   2  14   1        5.21       34.72     85.66 o
   3  14   1        4.73       31.11     91.32 o
   4  14   1       50.16        0.55     97.69 o
   5  14   1      348.35      272.85    131.55 o
  -5 -13   2      110.05       73.44    132.84 o
  -4 -13   2      163.88      160.62    121.76 o
  -3 -13   2       12.53        1.08    138.51 o
  -2 -13   2        7.19       30.77     86.71 o
  -1 -13   2      790.93      826.28     84.77 o
   0 -13   2      429.93      475.98     83.57 o
  -6 -12   2       57.90       31.99    116.30 o
  -5 -12   2        1.70     -109.64    109.64 o
  -4 -12   2        2.81      -19.33    131.26 o
  -3 -12   2      961.44      856.32    134.84 o
  -2 -12   2      671.98      644.33     91.54 o
  -1 -12   2       37.21       59.03     80.74 o
   0 -12   2        9.72        4.32     82.38 o
   1 -12   2        8.52        8.19    108.67 o
   2 -12   2      270.06      307.77    108.17 o
  -7 -11   2       44.79       72.77    117.26 o
  -6 -11   2      741.26      698.94    109.26 o
  -5 -11   2      137.53      161.04    115.80 o
  -4 -11   2     1407.75     1445.08    124.63 o
  -3 -11   2       55.53       61.44    114.89 o
  -2 -11   2      381.76      271.52     80.63 o
  -1 -11   2      339.72      323.63     76.90 o
   0 -11   2      683.70      768.05     98.32 o
   1 -11   2      591.25      710.04    123.07 o
   2 -11   2       16.28       21.46     96.83 o
   3 -11   2       19.60       28.79     97.20 o
  -8 -10   2      494.65      373.24    119.80 o
  -7 -10   2      355.12      323.75    120.64 o
  -6 -10   2      107.69       22.91    112.47 o
  -5 -10   2       15.87      -37.12    121.72 o
  -4 -10   2      192.61      168.62    118.18 o
  -3 -10   2     1592.05     1529.39    119.64 o
  -2 -10   2      165.30      152.37     84.07 o
  -1 -10   2     2087.04     2079.29    109.96 o
   0 -10   2      508.26      495.83    100.83 o
   1 -10   2       20.31        1.81     96.01 o
   2 -10   2        7.49       42.76     98.71 o
   3 -10   2      778.91      867.36    102.50 o
   4 -10   2      411.16      467.02     97.43 o
  -9  -9   2      137.85      107.72    125.26 o
  -8  -9   2        2.16      -34.74    132.63 o
  -7  -9   2      223.28      215.90    117.68 o
  -6  -9   2       51.39       27.28    117.14 o
  -5  -9   2     3273.05     3170.71    132.09 o
  -4  -9   2     1495.14     1406.30    120.18 o
  -3  -9   2      318.29      362.49    127.01 o
  -2  -9   2        9.81       11.48     89.67 o
  -1  -9   2      436.22      472.75    102.75 o
   0  -9   2     2474.14     2526.43    156.88 o
   1  -9   2     1426.56     1623.98    107.77 o
   2  -9   2      530.21      586.12     88.65 o
   3  -9   2      211.98      188.79     90.73 o
   4  -9   2       91.75      102.48     95.80 o
   5  -9   2       10.49      -14.08     93.55 o
  -9  -8   2      232.29      212.22    109.56 o
  -8  -8   2        8.82      -12.79    117.22 o
  -7  -8   2      798.32      814.87    126.05 o
  -6  -8   2     2546.44     2383.50    120.64 o
  -5  -8   2        3.78      -48.15    115.51 o
  -4  -8   2       12.63      -82.98    115.97 o
  -3  -8   2        2.35       -8.21    111.93 o
  -2  -8   2     3757.24     3697.08    106.21 o
  -1  -8   2     2595.66     2556.06    100.53 o
   0  -8   2      273.01      314.88     93.39 o
   1  -8   2      544.95      587.88    110.18 o
   2  -8   2       71.13       67.07    100.68 o
   3  -8   2      761.79      876.88    140.84 o
   4  -8   2      259.45      296.16     97.51 o
   5  -8   2       93.10       88.70    105.04 o
   6  -8   2      125.16      130.60    100.17 o
  -9  -7   2      186.67      218.41     87.28 o
  -8  -7   2      202.93      243.29     86.14 o
  -7  -7   2       39.25       56.96     94.40 o
  -6  -7   2      251.51      233.90    114.26 o
  -5  -7   2      439.02      413.64    122.72 o
  -4  -7   2     3665.39     3612.76    128.72 o
  -3  -7   2     3949.90     3966.71    129.26 o
  -2  -7   2      163.49      131.02     90.11 o
  -1  -7   2       40.15       78.38     88.31 o
   0  -7   2       27.29       26.27     83.16 o
   1  -7   2     2227.75     2348.89    164.37 o
   2  -7   2     2270.07     2545.83    131.76 o
   3  -7   2       30.87       86.27    127.22 o
   4  -7   2      211.98      257.27    141.30 o
   5  -7   2      118.81       78.98    118.43 o
   6  -7   2       21.58        4.08    115.30 o
   7  -7   2       34.48        6.54    103.12 o
  -9  -6   2        5.77       15.73     84.70 o
  -8  -6   2      595.63      607.82     84.65 o
  -7  -6   2     1916.11     2006.00    141.84 o
  -6  -6   2      975.50     1035.53     90.06 o
  -5  -6   2     1179.82     1149.74    128.34 o
  -4  -6   2       59.02       67.86    111.64 o
  -3  -6   2        8.56       42.07    111.97 o
  -2  -6   2     1693.46     1654.82    106.56 o
  -1  -6   2     4367.62     4370.17    112.43 o
   0  -6   2     2631.01     2488.43    146.71 o
   1  -6   2       12.66       14.16    139.21 o
   2  -6   2      285.45      349.58    142.25 o
   3  -6   2      144.57      204.53    133.26 o
   4  -6   2       85.92      -13.83    117.51 o
   5  -6   2      249.87      373.36    115.76 o
   6  -6   2       34.71      -24.04    113.93 o
   7  -6   2       34.47      -47.31     92.00 o
   8  -6   2      382.71      305.10    110.49 o
 -10  -5   2        4.27        9.09    103.27 o
  -9  -5   2      629.46      600.75     95.27 o
  -8  -5   2     1966.84     1960.17    235.61 o
  -7  -5   2      450.66      433.15    102.08 o
  -6  -5   2       47.94       47.89     92.93 o
  -5  -5   2       29.29       39.03     86.06 o
  -4  -5   2     5579.13     5317.77    127.97 o
  -3  -5   2     7406.73     7072.69    129.92 o
  -2  -5   2     1175.59      974.04    116.18 o
  -1  -5   2       84.82       97.39     93.45 o
   0  -5   2       76.44      126.27    107.33 o
   1  -5   2     4774.63     4708.92    171.75 o
   2  -5   2       96.64       79.41     79.41 o
   3  -5   2     2859.47     2802.11    238.40 o
   4  -5   2        0.91       38.71     80.21 o
   5  -5   2       11.05       21.20    113.05 o
   6  -5   2      525.20      513.70    115.84 o
   7  -5   2       22.35       22.28     95.52 o
   8  -5   2       86.66      169.07     98.90 o
 -10  -4   2      317.84      309.48    102.04 o
  -9  -4   2      308.22      326.52     92.68 o
  -8  -4   2      373.77      408.33     92.27 o
  -7  -4   2       78.97       99.33     94.86 o
  -6  -4   2     1899.27     1898.65    121.53 o
  -5  -4   2     3184.39     3067.12    342.04 o
  -4  -4   2        8.32      -48.79     88.34 o
  -3  -4   2     1660.27     1607.06     99.13 o
  -2  -4   2      576.36      603.51    117.14 o
  -1  -4   2     3614.78     3422.44    148.30 o
   0  -4   2     8316.97     7962.47    132.53 o
   1  -4   2     2879.18     3011.93    100.28 o
   2  -4   2      299.98      328.36     86.57 o
   3  -4   2     2288.66     2277.50     84.56 o
   4  -4   2      510.51      502.92     79.94 o
   5  -4   2      198.24      204.33     80.40 o
   6  -4   2     1107.30     1025.79    192.07 o
   7  -4   2      244.33      179.61     96.81 o
   8  -4   2      339.46      329.66     87.08 o
   9  -4   2      278.67      212.31     97.12 o
 -10  -3   2      282.39      377.28    129.88 o
  -9  -3   2      723.90      628.66    103.41 o
  -8  -3   2      771.74      793.26     94.36 o
  -7  -3   2     1542.39     1584.66    182.60 o
  -6  -3   2       65.41       86.92    100.03 o
  -5  -3   2      295.25      310.98     96.40 o
  -4  -3   2      144.62      154.95     92.47 o
  -3  -3   2     1570.45     1343.75     94.61 o
  -2  -3   2    15484.99    14805.04    219.82 o
  -1  -3   2     2862.50     2817.99    143.86 o
   0  -3   2      306.38      257.13    102.60 o
   1  -3   2     2541.27     2710.04    108.05 o
   2  -3   2     9348.98    10049.87    438.99 o
   3  -3   2     2162.06     2072.12     87.25 o
   4  -3   2       57.18       55.02     74.65 o
   5  -3   2      559.23      493.96     84.18 o
   6  -3   2     1525.55     1444.48     77.63 o
   7  -3   2      321.12      157.32     74.20 o
   8  -3   2      199.72      211.87    103.19 o
   9  -3   2       48.31       68.80     96.59 o
 -10  -2   2      210.38      225.40    121.43 o
  -9  -2   2      101.30       54.44    118.01 o
  -8  -2   2       53.75       51.66     97.14 o
  -7  -2   2       99.14      107.04    107.68 o
  -6  -2   2     3014.68     3091.49    216.01 o
  -5  -2   2     2644.63     2759.17    149.15 o
  -4  -2   2     5635.39     5520.02    106.94 o
  -3  -2   2     1828.23     2011.61    108.72 o
  -2  -2   2     1748.75     1788.03    101.86 o
  -1  -2   2     2118.93     2064.62    124.98 o
   0  -2   2     1826.32     1771.64    105.16 o
   1  -2   2    19583.06    18892.50    167.79 o
   2  -2   2     1707.22     1696.21     96.44 o
   3  -2   2      283.25      321.18     87.76 o
   4  -2   2     2903.93     2995.72    221.53 o
   5  -2   2        4.99       22.34     83.02 o
   6  -2   2      966.47      983.06     92.41 o
   7  -2   2      186.83      115.94     71.19 o
   8  -2   2       53.20      -22.88     90.85 o
   9  -2   2     1171.78     1086.10    184.91 o
  -9  -1   2       33.35       43.70    104.85 o
  -8  -1   2      681.83      716.02    111.47 o
  -7  -1   2      869.99      697.64    101.07 o
  -6  -1   2      146.43      219.20    102.26 o
  -5  -1   2       11.83       35.86     99.47 o
  -4  -1   2      268.50      196.75     94.76 o
  -3  -1   2     8231.80     8076.91    464.00 o
  -2  -1   2    11014.47    11407.71    776.19 o
  -1  -1   2     2879.53     3069.53    212.72 o
   0  -1   2      586.23      539.45     93.39 o
   1  -1   2     1103.47     1033.10     90.03 o
   2  -1   2        6.98       28.11     87.64 o
   3  -1   2     4780.21     5012.83    265.45 o
   4  -1   2     3466.49     3382.83    278.30 o
   5  -1   2       49.82       23.52     66.05 o
   6  -1   2      298.83      294.70     69.86 o
   7  -1   2     1621.88     1475.33    152.56 o
   8  -1   2      112.90       79.89     70.10 o
   9  -1   2      461.82      359.52     91.29 o
  10  -1   2      356.86      305.89     91.20 o
  -9   0   2      460.07      488.08    125.97 o
  -8   0   2       29.92       41.99    115.01 o
  -7   0   2      180.60      228.57    117.34 o
  -6   0   2       83.58      109.23     99.85 o
  -5   0   2     3672.47     3758.22    111.00 o
  -4   0   2     5347.95     4797.42    241.17 o
  -3   0   2       23.19       16.16    154.79 o
  -2   0   2     3674.00     3748.98    181.49 o
  -1   0   2     2650.70     3098.37    112.07 o
   0   0   2     9520.74     9308.77    226.54 o
   1   0   2     1050.62     1113.99     86.99 o
   2   0   2     7150.95     7120.01    347.12 o
   3   0   2        6.40       26.44     80.05 o
   4   0   2     3810.38     3996.26    305.67 o
   5   0   2      112.68      158.91     67.16 o
   6   0   2      136.79      165.33     68.91 o
   7   0   2      337.24      320.64     68.36 o
   8   0   2      408.01      345.70     73.20 o
   9   0   2      167.71      170.57     96.66 o
  10   0   2      545.19      516.64     98.13 o
  -9   1   2      439.80      353.66    108.76 o
  -8   1   2      633.83      576.22    109.43 o
  -7   1   2      710.68      698.07    120.76 o
  -6   1   2     3899.00     3853.07    129.05 o
  -5   1   2      470.65      430.86    101.27 o
  -4   1   2       47.07       71.12     99.06 o
  -3   1   2        4.68       32.35     98.28 o
  -2   1   2    13645.83    13160.97    288.88 o
  -1   1   2    23237.90    24491.96    256.22 o
   0   1   2      148.30      137.30     87.49 o
   1   1   2      855.55      823.12     84.72 o
   2   1   2       34.59       37.83     86.12 o
   3   1   2     3044.04     2971.38    136.30 o
   4   1   2     3305.18     3304.88    165.67 o
   5   1   2      339.66      258.90     66.08 o
   6   1   2      670.15      693.93     66.46 o
   7   1   2     3205.21     3184.60    202.27 o
   8   1   2        7.46       41.40     69.72 o
   9   1   2       14.85       35.08     69.53 o
  10   1   2      131.30      141.53     95.65 o
  -9   2   2      224.71      264.18    130.84 o
  -8   2   2        4.38      -46.61    116.43 o
  -7   2   2       42.12       35.70    135.80 o
  -6   2   2      105.17       86.64    112.93 o
  -5   2   2     1140.22     1161.15    135.30 o
  -4   2   2     2487.35     2284.82    114.01 o
  -3   2   2     8459.55     7963.37    160.92 o
  -2   2   2      267.55      205.74    341.79 o
  -1   2   2     3886.47     3991.41    149.59 o
   0   2   2     5797.04     6258.20    114.68 o
   1   2   2       35.28       40.23     82.31 o
   2   2   2    40052.19    39563.79    796.55 o
   3   2   2       12.82        0.20     72.09 o
   4   2   2      679.31      703.56     69.37 o
   5   2   2      319.16      261.37     62.91 o
   6   2   2      487.01      538.10     66.97 o
   7   2   2      366.61      432.23     68.22 o
   8   2   2      357.37      297.00     73.74 o
   9   2   2      949.11      866.85     78.80 o
  10   2   2      764.96      853.16    171.33 o
  -8   3   2      165.32      227.73    124.76 o
  -7   3   2      596.04      570.89    125.18 o
  -6   3   2     2494.90     2413.33    121.80 o
  -5   3   2     1155.16     1084.13    119.68 o
  -4   3   2      725.11      850.24    117.47 o
  -3   3   2      137.44      100.89    118.72 o
  -1   3   2     9018.07     8834.94    362.66 o
   0   3   2    19415.80    20193.05    178.70 o
   1   3   2      424.68      481.72     78.73 o
   2   3   2     7648.61     7748.32    120.57 o
   3   3   2     1328.41     1366.06     69.37 o
   4   3   2       39.21       44.41     64.64 o
   5   3   2     8571.68     8946.73    446.30 o
   6   3   2      162.67      218.45     66.86 o
   7   3   2      158.26      168.21     71.36 o
   8   3   2     2795.57     2746.54    164.01 o
   9   3   2       67.75      102.60     69.33 o
  10   3   2       20.16       78.90     89.00 o
  11   3   2       10.11      -39.24     90.29 o
  -8   4   2      918.36      879.14    126.22 o
  -7   4   2        7.82        8.33    117.34 o
  -6   4   2      290.28      259.60    117.97 o
  -5   4   2      121.32       63.98    119.93 o
  -4   4   2     1201.92     1118.62    126.88 o
  -3   4   2     4933.91     4394.18    128.01 o
  -1   4   2     1943.70     1995.52    220.32 o
   0   4   2     2080.23     2237.79     93.55 o
   1   4   2    14488.36    14612.52    247.19 o
   2   4   2     8536.68     8778.10    263.33 o
   3   4   2      538.51      459.20     66.72 o
   4   4   2      498.29      564.80     62.95 o
   5   4   2     2652.40     2695.93    104.52 o
   6   4   2       83.35       52.92     58.48 o
   7   4   2      117.91      103.60     70.50 o
   8   4   2      290.53      306.46     77.42 o
   9   4   2        0.85       24.87     66.51 o
  10   4   2      132.79       98.12     72.18 o
  11   4   2      791.93      726.12     98.83 o
  -8   5   2        0.72      -37.12    113.26 o
  -7   5   2        2.92      -15.16    105.60 o
  -6   5   2      181.20      133.01    130.13 o
  -5   5   2     4173.06     3836.50    130.22 o
  -4   5   2      523.43      446.92    122.30 o
  -3   5   2       92.93       23.83    117.47 o
  -1   5   2     1560.53     1509.98    272.10 o
   0   5   2     7806.02     7633.92    198.34 o
   1   5   2      870.25      870.41     81.65 o
   2   5   2      195.86      179.39     61.16 o
   3   5   2      192.81      189.60     63.96 o
   4   5   2     1084.85     1125.30     66.16 o
   5   5   2      182.13      162.86     57.77 o
   6   5   2     1128.81     1112.44     64.27 o
   7   5   2       78.51       57.43     67.90 o
   8   5   2     1212.64     1221.32     82.17 o
   9   5   2      127.81      152.60     73.29 o
  10   5   2       69.86       66.43     73.71 o
  11   5   2      166.10      162.57     96.10 o
  -7   6   2      866.67      863.82    120.51 o
  -6   6   2        3.23       39.11    115.64 o
  -5   6   2      187.48      126.72    125.13 o
  -4   6   2     1243.36     1267.83    120.93 o
  -3   6   2     1816.08     1745.58    119.93 o
  -2   6   2     8107.99     7544.23    135.26 o
  -1   6   2      377.34      355.53    222.86 o
   0   6   2     1081.92     1215.92     78.81 o
   1   6   2        8.19       11.68     77.21 o
   2   6   2       45.65       55.71     74.92 o
   3   6   2     4827.66     5018.90    129.34 o
   4   6   2      140.96      154.85     59.86 o
   5   6   2      767.29      780.67     65.05 o
   6   6   2     1782.46     1887.27     94.86 o
   7   6   2       12.52       40.80     70.62 o
   8   6   2        6.49      -18.93     68.79 o
   9   6   2        5.07       40.00     64.65 o
  10   6   2        2.63       29.99     80.95 o
  11   6   2      810.28      828.15    113.37 o
  -7   7   2       19.64       26.16    121.47 o
  -6   7   2     1675.47     1569.88    126.80 o
  -5   7   2     1628.93     1666.73    122.80 o
  -4   7   2      194.88      186.78    113.89 o
  -3   7   2      490.84      389.02    111.35 o
  -2   7   2      386.41      293.63    119.06 o
  -1   7   2     3582.34     3323.59    260.31 o
   0   7   2     3822.01     3859.64    262.45 o
   1   7   2     4007.57     4004.30    133.41 o
   2   7   2      646.03      610.34     70.64 o
   3   7   2      148.28      158.06     63.02 o
   4   7   2     1986.93     2131.90     69.67 o
   5   7   2       46.16       24.72     72.53 o
   6   7   2     1729.64     1761.56    101.72 o
   7   7   2        4.98        9.09     71.45 o
   8   7   2      128.25      112.47     70.04 o
   9   7   2      666.49      625.78     68.84 o
  10   7   2      415.62      422.97     93.65 o
  -6   8   2       85.64        4.92    112.10 o
  -5   8   2      917.38      894.72    132.09 o
  -4   8   2       11.56        0.79    111.05 o
  -3   8   2      706.27      590.89    116.97 o
  -2   8   2     1907.58     1823.13    173.56 o
  -1   8   2      779.97      748.03     71.76 o
   0   8   2     1448.85     1400.90    100.34 o
   1   8   2      288.95      278.30     71.60 o
   2   8   2       55.02       86.37     71.38 o
   3   8   2      726.03      739.50     69.69 o
   4   8   2     2442.67     2623.89     88.77 o
   5   8   2        0.76       -9.13     70.82 o
   6   8   2      227.16      219.33     71.41 o
   7   8   2     1899.49     1927.95    102.24 o
   8   8   2      769.56      732.12     69.65 o
   9   8   2     1351.03     1341.54     74.24 o
  10   8   2      266.53      267.86     76.75 o
  -5   9   2       34.10        1.25    110.80 o
  -4   9   2     3375.36     3685.16    131.05 o
  -3   9   2      262.16      279.84    117.51 o
  -2   9   2      242.54      254.16    102.35 o
  -1   9   2        4.78       28.19     78.05 o
   0   9   2      352.06      399.28     73.88 o
   1   9   2     2402.85     2298.82    120.61 o
   2   9   2      975.77      967.60     77.78 o
   3   9   2      161.93      154.87     72.50 o
   4   9   2     1146.88     1183.19    129.48 o
   5   9   2       41.87       15.69     77.51 o
   6   9   2       43.13       26.79     73.03 o
   7   9   2      862.40      889.42     74.38 o
   8   9   2      186.98      217.95     73.86 o
   9   9   2     1802.36     1912.18    122.36 o
  10   9   2      313.25      272.94     79.65 o
  -4  10   2      401.79      415.97    119.59 o
  -3  10   2      314.55      265.79     79.88 o
  -2  10   2       93.19       95.00     78.76 o
  -1  10   2     2398.73     2454.53    143.61 o
   0  10   2      867.71      795.62     74.93 o
   1  10   2       51.62      -10.98     80.99 o
   2  10   2       31.78        5.58     97.89 o
   3  10   2       38.80       85.15     73.67 o
   4  10   2      677.74      692.39     74.25 o
   5  10   2      239.34      262.55     75.45 o
   6  10   2       57.94       79.61     82.72 o
   7  10   2      941.58     1092.18    113.89 o
   8  10   2       33.18       64.58     79.15 o
   9  10   2        1.31       32.49     76.82 o
  10  10   2       29.32        9.80     87.16 o
  -3  11   2     1216.33     1256.54     82.08 o
  -2  11   2      149.64      158.77     76.33 o
  -1  11   2       44.25       89.53     78.06 o
   0  11   2        5.92       20.72     73.19 o
   1  11   2      244.64      265.50     73.85 o
   2  11   2     2603.45     2504.42     91.53 o
   3  11   2      345.97      278.90     84.20 o
   4  11   2      160.65      187.67     78.15 o
   5  11   2      223.95      229.30     80.92 o
   6  11   2      391.21      368.07     83.09 o
   7  11   2      318.34      372.22     89.88 o
   8  11   2       79.18       65.08     83.85 o
   9  11   2       31.03      129.64     99.10 o
  -2  12   2      712.63      709.68     81.44 o
  -1  12   2      534.71      592.36     78.63 o
   0  12   2      507.02      500.16     71.29 o
   1  12   2        7.98       16.38     76.41 o
   2  12   2      309.44      288.41     78.65 o
   3  12   2       61.60       59.73     80.11 o
   4  12   2       61.61       53.83     83.91 o
   5  12   2      751.41      713.33    100.06 o
   6  12   2        3.87       42.89     92.94 o
   7  12   2      234.32      194.58     83.53 o
   8  12   2      233.22      209.69     95.70 o
  -1  13   2      517.98      452.98     82.56 o
   0  13   2       44.47       46.97     81.50 o
   1  13   2      119.13      113.20     84.24 o
   2  13   2      208.87      238.41     79.61 o
   3  13   2      192.98      193.14     78.43 o
   4  13   2       69.78       79.79     85.61 o
   5  13   2      653.01      561.90     99.77 o
   6  13   2       40.13       13.00    144.67 o
   7  13   2       34.62       44.90    129.17 o
   1  14   2      482.72      478.40     87.64 o
   2  14   2      129.40       94.01     85.25 o
   3  14   2      286.16      309.76     89.81 o
   4  14   2       11.46       10.22     94.64 o
   5  14   2       37.19       18.76    105.46 o
   6  14   2       73.44       31.58    126.47 o
  -3 -13   3      595.16      625.42    123.38 o
  -2 -13   3       31.72       50.72     99.02 o
  -5 -12   3       11.57       59.15    123.47 o
  -4 -12   3      110.06       99.68    109.72 o
  -3 -12   3      707.47      695.23    133.67 o
  -2 -12   3      436.94      415.03     98.69 o
  -1 -12   3       83.54       84.71     77.11 o
   0 -12   3      500.02      551.01    100.96 o
   1 -12   3      127.87      225.88    105.45 o
  -7 -11   3       76.30      117.55    115.26 o
  -6 -11   3      907.79      831.45    121.22 o
  -5 -11   3       87.01       75.52    104.60 o
  -4 -11   3      585.57      567.68    116.93 o
  -3 -11   3      990.76      976.66    121.09 o
  -2 -11   3       60.06      119.53     85.93 o
  -1 -11   3        2.02      -21.95     75.45 o
   0 -11   3       17.91       77.80     96.71 o
   1 -11   3      456.94      478.93     98.88 o
   2 -11   3      473.95      556.29    113.14 o
   3 -11   3      932.11     1071.71    121.99 o
  -7 -10   3      144.11       92.14    114.01 o
  -6 -10   3       73.79      -10.75     98.77 o
  -5 -10   3      565.39      539.11    111.68 o
  -4 -10   3      458.76      497.08    117.09 o
  -3 -10   3       88.56       80.31    114.22 o
  -2 -10   3        6.40      -32.81     91.70 o
  -1 -10   3      881.26      855.57     89.36 o
   0 -10   3      719.16      773.31     89.43 o
   1 -10   3      432.60      447.45     99.95 o
   2 -10   3      377.82      461.10     98.34 o
   3 -10   3        3.56        1.42     93.71 o
   4 -10   3      611.74      641.02    104.86 o
  -8  -9   3      183.15       69.73    118.72 o
  -7  -9   3      104.39      124.76    112.14 o
  -6  -9   3       14.28      -20.20    126.88 o
  -5  -9   3      885.22      964.41    112.76 o
  -4  -9   3        2.28      -11.79    111.85 o
  -3  -9   3       15.31      -73.40    109.89 o
  -2  -9   3     1463.87     1474.88     90.62 o
  -1  -9   3      271.67      327.06     92.21 o
   0  -9   3        2.01      -42.45     95.39 o
   1  -9   3       24.36       53.87     97.76 o
   2  -9   3     1128.74     1181.92     96.99 o
   3  -9   3      788.46      986.27    145.69 o
   4  -9   3      111.69      216.74     93.20 o
   5  -9   3      461.75      470.64    100.56 o
  -8  -8   3      332.32      394.02    119.93 o
  -7  -8   3      509.09      495.66    117.97 o
  -6  -8   3      151.61       68.82    112.14 o
  -5  -8   3      141.50      138.13    112.22 o
  -4  -8   3      770.49      709.69    112.22 o
  -3  -8   3        1.71       -4.79    111.51 o
  -2  -8   3      267.30      265.56     95.06 o
  -1  -8   3      294.96      269.32     87.96 o
   0  -8   3      540.35      613.85     89.41 o
   1  -8   3     2015.05     2167.51     93.17 o
   2  -8   3     1402.15     1553.47    161.71 o
   3  -8   3     1104.73     1236.59    150.13 o
   4  -8   3      117.48       99.81    113.10 o
   5  -8   3       39.36       58.32    131.80 o
   6  -8   3      752.38     1081.97    131.51 o
  -9  -7   3       47.03        5.91     91.66 o
  -8  -7   3        6.13       -8.17     89.02 o
  -7  -7   3      898.58      816.95    113.18 o
  -6  -7   3      383.27      466.54    113.10 o
  -5  -7   3      107.64      125.84    107.97 o
  -4  -7   3     1155.62     1131.58    115.59 o
  -3  -7   3      282.45      341.62    124.30 o
  -2  -7   3     1720.14     1618.50    103.59 o
  -1  -7   3     1403.86     1319.54     91.22 o
   0  -7   3       54.81       58.94    143.00 o
   1  -7   3      409.81      396.73    143.67 o
   2  -7   3     1029.58      951.95     92.12 o
   3  -7   3      898.39      941.34    124.84 o
   4  -7   3     3562.88     4099.76    150.54 o
   5  -7   3      906.17     1028.56    121.30 o
   6  -7   3       63.30      248.23    114.84 o
   7  -7   3       26.46       46.49    114.05 o
  -9  -6   3       40.18       47.16     86.72 o
  -8  -6   3      163.18      189.68     80.87 o
  -7  -6   3     1199.51     1343.03     88.94 o
  -6  -6   3       77.46       51.38     88.75 o
  -5  -6   3      256.85      138.84    106.43 o
  -4  -6   3     1302.94     1126.66    110.76 o
  -3  -6   3        9.73      -40.32    116.14 o
  -2  -6   3       11.70      -27.12    105.22 o
  -1  -6   3      186.52      177.64     75.59 o
   0  -6   3     1604.57     1562.67    105.24 o
   1  -6   3     5303.35     5239.20    245.98 o
   2  -6   3      387.95      349.24     89.25 o
   3  -6   3     1172.04     1178.30     88.36 o
   4  -6   3      280.24      238.45     83.57 o
   5  -6   3      830.21      827.36    119.82 o
   6  -6   3      736.14      791.25    131.17 o
   7  -6   3      293.21      410.98    100.35 o
   8  -6   3      173.25      147.48     97.86 o
  -9  -5   3     1413.51     1538.88     83.05 o
  -8  -5   3       53.93       28.40     74.99 o
  -7  -5   3       82.32       75.87     76.50 o
  -6  -5   3     1387.34     1416.03     95.17 o
  -5  -5   3       30.56       57.36     84.75 o
  -4  -5   3      956.21      950.23     94.79 o
  -3  -5   3      386.24      480.62    104.31 o
  -2  -5   3      633.12      609.48     90.12 o
  -1  -5   3     5386.03     5447.88    141.41 o
   0  -5   3     2937.18     2972.25    106.24 o
   1  -5   3       11.28        0.09     83.84 o
   2  -5   3        7.88       -8.86     81.52 o
   3  -5   3     1839.85     1857.50     92.08 o
   4  -5   3     6009.25     5819.17    466.46 o
   5  -5   3     1070.67     1195.05    181.56 o
   6  -5   3      218.23      206.34     78.36 o
   7  -5   3        3.80      -17.87    122.34 o
   8  -5   3       62.29       12.25     96.43 o
  -9  -4   3      308.37      306.57     84.03 o
  -8  -4   3        0.65        4.19     76.83 o
  -7  -4   3     1209.83     1303.78     84.67 o
  -6  -4   3     3053.41     3259.15    282.63 o
  -5  -4   3      124.69      144.20     84.73 o
  -4  -4   3     1040.85     1029.46     88.95 o
  -3  -4   3     4381.07     4303.97    100.97 o
  -2  -4   3      452.80      425.30     82.90 o
  -1  -4   3      640.67      632.60    109.63 o
   0  -4   3      400.30      410.39     96.06 o
   1  -4   3      169.81      208.07     88.14 o
   2  -4   3     7986.20     8102.90    253.73 o
   3  -4   3     3017.88     3162.25    376.34 o
   4  -4   3       71.22       62.42     82.87 o
   5  -4   3      334.34      279.58     81.42 o
   6  -4   3      463.86      448.33     79.01 o
   7  -4   3     1472.10     1490.15    221.09 o
   8  -4   3      172.11      253.19     86.97 o
   9  -4   3      135.74       95.74     95.78 o
  -9  -3   3      344.12      371.97    102.03 o
  -8  -3   3      198.50      216.04     98.62 o
  -7  -3   3       51.68       60.76     97.75 o
  -6  -3   3      304.44      289.46     85.90 o
  -5  -3   3      103.98      147.16     79.98 o
  -4  -3   3       74.49       67.03     76.55 o
  -3  -3   3     1493.22     1440.99     94.98 o
  -2  -3   3      212.70      161.50    139.17 o
  -1  -3   3     5390.74     5237.07    122.72 o
   0  -3   3     6285.29     6004.58    113.38 o
   1  -3   3     6288.54     6213.99     99.61 o
   2  -3   3      369.72      433.61     80.01 o
   3  -3   3       41.06       21.80     78.78 o
   4  -3   3     2378.90     2450.73    206.40 o
   5  -3   3     1238.79     1140.92     81.02 o
   6  -3   3     2462.62     2467.13    313.50 o
   7  -3   3       97.81      138.61     68.60 o
   8  -3   3        5.68      -21.13     69.15 o
   9  -3   3        6.43       31.45     89.69 o
  -9  -2   3       41.34        1.72    100.31 o
  -8  -2   3       95.43      113.54     95.49 o
  -7  -2   3       25.58       28.17     95.77 o
  -6  -2   3      187.61      217.35    106.08 o
  -5  -2   3     1193.55     1127.55    102.10 o
  -4  -2   3      258.53      323.36     72.04 o
  -3  -2   3     6039.97     5960.92    340.60 o
  -2  -2   3      134.23      149.29    123.51 o
  -1  -2   3     1292.99     1288.84     94.86 o
   0  -2   3      422.45      437.97     84.05 o
   1  -2   3     6696.51     6650.69    236.27 o
   2  -2   3     4774.68     4544.17    126.63 o
   3  -2   3     5890.43     6081.44    150.00 o
   4  -2   3     2901.08     2931.88    144.90 o
   5  -2   3       21.88       27.58     81.72 o
   6  -2   3       28.19       22.47     80.06 o
   7  -2   3     1142.63     1142.50    111.79 o
   8  -2   3      739.96      626.87     75.86 o
   9  -2   3      503.69      281.50    184.42 o
  10  -2   3        3.40       26.68     97.75 o
  -9  -1   3      169.09      158.04    123.59 o
  -8  -1   3     1707.20     1729.44    144.67 o
  -7  -1   3      263.05      281.93     91.09 o
  -6  -1   3       73.90       36.45     99.23 o
  -5  -1   3     2248.47     2263.95    106.43 o
  -4  -1   3      665.35      625.24     89.41 o
  -3  -1   3     6469.32     6759.96    320.85 o
  -2  -1   3       45.98       15.29    119.80 o
  -1  -1   3     4011.17     4008.63    137.92 o
   0  -1   3    21708.70    21238.02    349.95 o
   1  -1   3     2136.57     2007.62     82.35 o
   2  -1   3      135.22       51.31     73.77 o
   3  -1   3       24.30        4.27     71.39 o
   4  -1   3     1216.58     1282.21    122.34 o
   5  -1   3     5458.29     5464.90    540.84 o
   6  -1   3     2163.78     2104.63    240.69 o
   7  -1   3      406.69      444.97     71.08 o
   8  -1   3      550.30      520.29     69.37 o
   9  -1   3      154.46       83.73     68.70 o
  10  -1   3      360.20      251.25     94.27 o
  -9   0   3        1.16      -54.44    133.42 o
  -8   0   3      301.70      273.68    120.51 o
  -7   0   3       68.54       89.15    106.75 o
  -6   0   3       17.24       28.03    106.55 o
  -5   0   3     3114.41     3044.34    109.12 o
  -4   0   3        1.89       22.02     87.07 o
  -3   0   3      825.61      920.93     90.40 o
  -2   0   3      523.33      434.97    124.38 o
  -1   0   3     5040.71     5146.38    130.84 o
   0   0   3        8.57       33.91     91.03 o
   1   0   3      226.46      266.61     82.63 o
   2   0   3     4262.41     4284.94    104.58 o
   3   0   3    12013.91    11699.78    311.75 o
   4   0   3     2436.49     2318.77     94.68 o
   5   0   3      436.41      551.26     68.68 o
   6   0   3       91.80       86.91     66.14 o
   7   0   3       11.46      -27.64     65.76 o
   8   0   3     1785.05     1786.15    153.31 o
   9   0   3       18.23      -40.08     72.51 o
  10   0   3       24.00       55.25     67.51 o
  -9   1   3        1.15      -80.02    127.42 o
  -8   1   3      368.02      404.73    128.01 o
  -7   1   3     1245.26     1241.34    115.68 o
  -6   1   3        2.26       12.23    101.00 o
  -5   1   3     2674.65     2433.08    131.92 o
  -4   1   3     1182.84     1011.81    112.85 o
  -3   1   3     1041.41      941.75    173.20 o
  -2   1   3     4232.04     4501.49    144.05 o
  -1   1   3     2174.24     2344.49     89.69 o
   0   1   3    23776.12    24361.61    156.27 o
   1   1   3    19574.84    19529.77    144.66 o
   2   1   3     8621.95     8327.63    222.44 o
   3   1   3       56.42       12.77     70.14 o
   4   1   3        0.63       -6.91     69.29 o
   5   1   3      542.06      507.26     62.17 o
   6   1   3     4768.15     4886.55    333.91 o
   7   1   3      987.49      965.62     76.44 o
   8   1   3      415.59      393.82     69.75 o
   9   1   3       88.77      119.38     67.90 o
  10   1   3      200.07      177.76     69.55 o
  -8   2   3       96.14      120.18    116.76 o
  -7   2   3      629.79      511.87    127.67 o
  -6   2   3      274.66      187.28    129.59 o
  -5   2   3     1248.74     1064.89    119.14 o
  -4   2   3       98.89       74.38     97.09 o
  -3   2   3      528.80      482.54    211.65 o
  -2   2   3     4951.47     5130.45    131.76 o
  -1   2   3      983.48      932.96    114.26 o
   0   2   3     1370.89     1513.02     92.88 o
   1   2   3      389.58      414.00     80.92 o
   2   2   3     4320.19     4255.12     92.75 o
   3   2   3    14023.04    13767.91    210.65 o
   4   2   3     2431.40     2248.05     71.10 o
   5   2   3     6159.65     6274.93    216.58 o
   6   2   3        6.40       15.53     58.48 o
   7   2   3      150.16      115.12     68.09 o
   8   2   3       97.37      123.27     68.00 o
   9   2   3      702.08      652.54     69.28 o
  10   2   3      590.52      511.84     88.35 o
  11   2   3        3.34       38.04     95.30 o
  -8   3   3        9.06        3.50    116.26 o
  -7   3   3     1050.45     1044.43    133.34 o
  -6   3   3       25.50       38.74    113.68 o
  -5   3   3        9.16      147.63    107.56 o
  -4   3   3      833.08      694.90    114.26 o
  -2   3   3       97.03      108.68    113.47 o
  -1   3   3       10.60      -30.53    106.51 o
   0   3   3       20.48       36.16     76.64 o
   1   3   3     1490.52     1417.56     86.60 o
   2   3   3     4334.93     4199.24     79.43 o
   3   3   3      632.16      600.63     65.04 o
   4   3   3      762.30      840.75     63.98 o
   5   3   3        2.51       16.57     60.06 o
   6   3   3     1407.23     1393.88     66.85 o
   7   3   3     2377.36     2524.24    123.93 o
   8   3   3     1544.03     1441.73    106.99 o
   9   3   3      261.25      237.84     67.45 o
  10   3   3      214.32      204.00     84.08 o
  11   3   3        2.03        8.86     74.57 o
  -8   4   3       21.58       -2.62    110.26 o
  -7   4   3      168.74      102.64    110.64 o
  -6   4   3        3.52      -59.65    116.26 o
  -5   4   3       51.82       82.60    124.30 o
  -4   4   3      711.55      559.94    116.26 o
  -2   4   3     1685.85     1723.97    111.72 o
  -1   4   3     5144.85     5602.68    116.02 o
   0   4   3     7065.61     7017.39    121.84 o
   1   4   3     2944.88     3163.48     79.22 o
   2   4   3      141.58      105.82     62.77 o
   3   4   3       33.89      -18.17     64.61 o
   4   4   3    14280.43    14315.02    373.86 o
   5   4   3     4999.57     4995.64    179.28 o
   6   4   3       66.37       59.17     65.22 o
   7   4   3      170.57      183.44     72.31 o
   8   4   3       62.99       25.21     68.45 o
   9   4   3      546.16      512.05     66.09 o
  10   4   3       68.25       19.34     67.83 o
  11   4   3      264.94      179.99     77.01 o
  -7   5   3      189.95      162.71    102.68 o
  -6   5   3      306.63      274.14    117.26 o
  -5   5   3      273.68      327.41    115.72 o
  -4   5   3     1361.07     1315.32    121.13 o
  -3   5   3      673.67      570.52    121.76 o
  -2   5   3      589.56      617.01    106.31 o
  -1   5   3     1801.64     1977.07    106.06 o
   0   5   3      849.67      920.77     88.46 o
   1   5   3     1665.03     1603.13     68.14 o
   2   5   3     4338.03     4392.58    111.95 o
   3   5   3     9485.40     9609.27    223.00 o
   4   5   3      187.74      175.01     60.78 o
   5   5   3        1.73       -6.02     54.74 o
   6   5   3      111.58       76.59     60.83 o
   7   5   3     4629.17     4630.89    231.68 o
   8   5   3     1410.22     1592.30    125.46 o
   9   5   3       12.47       20.74     69.77 o
  10   5   3        6.69        2.66     69.34 o
  11   5   3      252.10      214.26     74.65 o
  -7   6   3      113.00       52.90    110.76 o
  -6   6   3       26.47       61.73    103.43 o
  -5   6   3      253.59      223.86    120.01 o
  -4   6   3      403.57      376.73    115.51 o
  -3   6   3       12.56       99.93    114.59 o
  -2   6   3      149.86      167.66    107.47 o
  -1   6   3     3545.98     3556.19    107.64 o
   0   6   3     1752.99     1703.99     78.15 o
   1   6   3     7128.70     7341.10    121.82 o
   2   6   3      879.25      863.87     59.05 o
   3   6   3      650.19      704.93     62.68 o
   4   6   3     2290.08     2247.64    107.64 o
   5   6   3     3129.59     3234.64    170.04 o
   6   6   3     3023.14     2969.79    138.14 o
   7   6   3        0.53      -40.23     65.05 o
   8   6   3      284.84      333.12     73.42 o
   9   6   3      120.46      126.83     71.65 o
  10   6   3      638.44      672.17     73.34 o
  11   6   3      242.04      130.12     78.06 o
  -6   7   3      144.11      173.70    123.22 o
  -5   7   3      433.09      416.22    123.88 o
  -4   7   3       30.47      -77.65    114.97 o
  -3   7   3      946.96      924.26    114.30 o
  -2   7   3     2047.52     2130.40    112.64 o
  -1   7   3      262.19      350.45    100.77 o
   0   7   3       80.48       72.29     81.22 o
   1   7   3      274.05      242.57     73.17 o
   2   7   3    10704.86    11297.39    400.72 o
   3   7   3     4068.25     4090.97    119.97 o
   4   7   3     3229.88     3389.56    138.03 o
   5   7   3      398.44      408.36     65.86 o
   6   7   3       67.93       79.11     67.11 o
   7   7   3     2464.48     2595.10    153.36 o
   8   7   3      570.50      591.70     66.78 o
   9   7   3     1197.08     1215.71    119.23 o
  10   7   3      262.88      235.57     76.13 o
  11   7   3      149.71       88.81     80.11 o
  -6   8   3       90.98      105.47    114.05 o
  -5   8   3       50.11       46.28    104.72 o
  -4   8   3      357.63      386.44    115.55 o
  -3   8   3       82.93       48.82    122.76 o
  -2   8   3       44.89       44.57     75.61 o
  -1   8   3      145.79      157.96    102.89 o
   0   8   3     2859.86     2847.28    102.18 o
   1   8   3     2870.85     2919.25    103.79 o
   2   8   3       10.93       55.69     69.91 o
   3   8   3      885.46      941.96     82.50 o
   4   8   3       32.35       51.73     64.70 o
   5   8   3     2219.91     2239.14    102.72 o
   6   8   3      668.02      727.08     70.77 o
   7   8   3      688.71      744.47     69.70 o
   8   8   3       80.37       47.65     71.80 o
   9   8   3      254.84      278.00     67.45 o
  10   8   3      404.27      466.53     80.43 o
  -5   9   3       83.88      125.29     81.38 o
  -4   9   3      106.05       66.22     81.99 o
  -3   9   3      405.99      427.48     79.39 o
  -2   9   3      520.05      606.59     95.45 o
  -1   9   3      785.83      739.56     90.96 o
   0   9   3      181.74      141.06     99.55 o
   1   9   3        3.29       -2.13     83.18 o
   2   9   3      704.94      691.17     75.38 o
   3   9   3     3156.94     3203.97    201.01 o
   4   9   3     2933.87     3242.94    229.69 o
   5   9   3      108.23      138.58     67.35 o
   6   9   3      107.46      100.74     69.28 o
   7   9   3     1775.84     1757.89    116.92 o
   8   9   3     1032.04     1132.71    104.02 o
   9   9   3     1280.55     1296.66    146.10 o
  10   9   3       62.68       27.50     85.22 o
  -4  10   3       54.38       22.92     82.15 o
  -3  10   3       74.71       36.75    108.95 o
  -2  10   3        0.23       37.90     74.38 o
  -1  10   3        9.92       64.58     73.93 o
   0  10   3     1617.44     1673.21     96.07 o
   1  10   3     1195.21     1144.66     95.79 o
   2  10   3     1669.40     1684.74     83.37 o
   3  10   3       32.76       27.32     73.80 o
   4  10   3        8.04       36.78     76.76 o
   5  10   3      862.56     1044.13    130.03 o
   6  10   3     2202.42     2365.74    176.89 o
   7  10   3     1028.26     1101.77     71.65 o
   8  10   3       96.92       70.53     73.85 o
   9  10   3       22.74       44.63     68.13 o
  10  10   3      179.91      217.73     75.50 o
  -3  11   3       61.12       26.34     81.90 o
  -2  11   3      663.94      695.48     82.33 o
  -1  11   3      580.06      546.64     72.43 o
   0  11   3      178.99      165.59     69.75 o
   1  11   3       63.23       16.93     69.53 o
   2  11   3        6.61       44.69     86.33 o
   3  11   3     2620.24     2618.31    214.30 o
   4  11   3      830.15      822.36     77.54 o
   5  11   3     1507.07     1496.59    106.13 o
   6  11   3      159.34      154.07     82.02 o
   7  11   3       90.85       82.50     76.45 o
   8  11   3      195.54      190.14     76.31 o
   9  11   3       61.13       72.75     78.69 o
  -2  12   3       23.43       49.09     80.16 o
  -1  12   3       79.01       47.38     81.92 o
   0  12   3       27.95       14.88     73.50 o
   1  12   3      884.08      896.97     77.03 o
   2  12   3     2321.83     2234.13    150.15 o
   3  12   3        6.73      -57.58     91.99 o
   4  12   3       85.54       56.77     69.07 o
   5  12   3        6.47       -5.16     77.79 o
   6  12   3      706.38      743.04     95.08 o
   7  12   3      459.72      547.51     98.45 o
   8  12   3      270.34      309.23     92.96 o
   9  12   3       85.73      126.15    102.71 o
  -1  13   3      272.38      291.81     79.87 o
   0  13   3      858.25      846.41     79.84 o
   1  13   3       13.84       25.09     82.76 o
   2  13   3      307.59      246.24     82.58 o
   3  13   3       13.58       48.76     78.00 o
   4  13   3      651.34      550.54    147.05 o
   5  13   3     1566.51     1601.08    173.20 o
   6  13   3       28.32       -7.21     80.39 o
   7  13   3        1.54       16.39     86.32 o
   8  13   3       66.38       52.15     92.40 o
   1  14   3     1311.25     1384.27    135.27 o
   2  14   3       14.71       34.33     82.87 o
   3  14   3      620.56      614.24     83.11 o
   4  14   3      101.10       67.27     87.50 o
   5  14   3        4.02       13.74     94.11 o
   6  14   3       62.09       32.07    107.20 o
  -4 -12   4       52.58       93.35    119.39 o
  -3 -12   4       60.65       76.44    112.47 o
  -2 -12   4      335.55      417.77    121.76 o
  -1 -12   4      329.72      347.29     81.48 o
   0 -12   4       81.74       97.57     97.25 o
   1 -12   4      117.32      213.14     92.90 o
  -6 -11   4        0.96       31.03    111.68 o
  -5 -11   4       10.07       67.90    119.01 o
  -4 -11   4      991.97     1024.57    109.01 o
  -3 -11   4       88.14       65.65    110.55 o
  -2 -11   4      100.75      107.93    128.76 o
  -1 -11   4      174.13      202.02     92.66 o
   0 -11   4       20.98        1.15     94.11 o
   1 -11   4      281.23      283.09     93.05 o
   2 -11   4       24.74       66.27     98.26 o
   3 -11   4       62.85       61.85    103.15 o
  -7 -10   4      379.82      378.90    120.89 o
  -6 -10   4      379.75      442.68    113.01 o
  -5 -10   4      877.81      782.96    101.64 o
  -4 -10   4        0.55     -109.72    109.72 o
  -3 -10   4       57.15       73.98    110.47 o
  -2 -10   4       16.03      -11.29    109.43 o
  -1 -10   4      812.12      769.48     89.32 o
   0 -10   4      164.41      179.95     81.98 o
   1 -10   4        1.07      -70.72     91.26 o
   2 -10   4       45.52       59.68     83.75 o
   3 -10   4      157.66      237.73     98.09 o
   4 -10   4       14.80       41.58     94.60 o
  -7  -9   4       63.16       13.70    121.76 o
  -6  -9   4      635.44      513.99    110.22 o
  -5  -9   4      121.13      138.67    112.30 o
  -4  -9   4      380.07      388.81    114.84 o
  -3  -9   4     1073.30     1081.34    126.05 o
  -2  -9   4     2068.07     1997.44    115.01 o
  -1  -9   4      539.86      492.08     87.40 o
   0  -9   4      106.26      100.71     92.92 o
   1  -9   4       25.37       43.83     79.15 o
   2  -9   4      490.01      559.85    136.92 o
   3  -9   4       36.68        4.17    126.38 o
   4  -9   4       33.29       12.71    123.55 o
   5  -9   4      176.52      227.27    143.59 o
  -8  -8   4       70.44       50.24    123.51 o
  -7  -8   4       57.50       74.56    112.76 o
  -6  -8   4     2123.21     1981.52    130.88 o
  -5  -8   4      247.48      211.74    113.35 o
  -4  -8   4      476.77      473.92    108.43 o
  -3  -8   4      826.36      805.46    121.80 o
  -2  -8   4        7.86       34.83     95.56 o
  -1  -8   4     2995.88     2917.36     92.75 o
   0  -8   4       17.97       50.06     83.96 o
   1  -8   4       23.17       29.45    134.88 o
   2  -8   4      727.02      855.53    135.80 o
   3  -8   4        8.51       28.45    141.42 o
   4  -8   4      201.35      172.70    131.72 o
   5  -8   4       41.18       51.15    124.84 o
   6  -8   4      161.24      113.80    126.01 o
  -8  -7   4      849.44      874.12    104.95 o
  -7  -7   4      492.48      532.49    111.22 o
  -6  -7   4        1.02       30.03    110.35 o
  -5  -7   4       59.40        1.87    108.43 o
  -4  -7   4        8.72       69.07    108.18 o
  -3  -7   4     3700.29     3738.81    121.88 o
  -2  -7   4     1044.52     1065.34     99.86 o
  -1  -7   4      913.35      938.56     78.04 o
   0  -7   4       86.56       63.75    100.75 o
   1  -7   4     2449.75     2419.88    105.77 o
   2  -7   4      667.10      717.91     95.89 o
   3  -7   4       43.85       58.47     96.25 o
   4  -7   4       49.39        2.74     79.79 o
   5  -7   4     1115.26      915.99    676.01 o
   6  -7   4      348.03      431.80    132.17 o
   7  -7   4      350.47      356.24    111.85 o
  -8  -6   4      311.34      374.09     86.62 o
  -7  -6   4       36.98       35.29     79.76 o
  -6  -6   4      226.28      229.31     86.47 o
  -5  -6   4     2987.11     2783.40    126.72 o
  -4  -6   4     1169.23     1245.22    107.93 o
  -3  -6   4       37.00       54.40    106.97 o
  -2  -6   4       80.68       74.15     96.67 o
  -1  -6   4       68.27       62.95    115.51 o
   0  -6   4     2879.82     2839.85    113.39 o
   1  -6   4     1752.89     1827.96     91.48 o
   2  -6   4       23.44       41.63     85.94 o
   3  -6   4     1256.90     1259.11     93.96 o
   4  -6   4      879.34      893.07     83.44 o
   5  -6   4      220.76      140.41     83.83 o
   6  -6   4        3.06       43.71     79.60 o
   7  -6   4       51.75      -21.87    105.14 o
  -9  -5   4       27.20       34.05     84.27 o
  -8  -5   4     1227.61     1249.37    107.17 o
  -7  -5   4      279.81      315.13     78.45 o
  -6  -5   4      993.67     1016.80     84.84 o
  -5  -5   4      206.99      188.90     88.51 o
  -4  -5   4        1.35       -1.32     85.48 o
  -3  -5   4      647.90      653.60     93.65 o
  -2  -5   4     1813.11     1717.86    143.53 o
  -1  -5   4     2661.64     2706.75    115.75 o
   0  -5   4      241.97      218.09     88.09 o
   1  -5   4       49.92       31.76     83.16 o
   2  -5   4     1508.40     1598.12     87.54 o
   3  -5   4      515.45      532.72     80.70 o
   4  -5   4       55.77       48.73     81.24 o
   5  -5   4      535.65      421.26     83.47 o
   6  -5   4      213.04      288.87     80.60 o
   7  -5   4     1172.35     1153.71    109.01 o
   8  -5   4       60.52       14.50     92.65 o
  -9  -4   4      250.05      313.48     84.32 o
  -8  -4   4      104.14       97.59     76.25 o
  -7  -4   4        3.20       21.34     77.17 o
  -6  -4   4      407.81      410.03     85.87 o
  -5  -4   4     3995.99     4199.16    217.28 o
  -4  -4   4     2704.05     2745.31    108.23 o
  -3  -4   4      682.20      546.05     89.56 o
  -2  -4   4      398.68      341.46    108.61 o
  -1  -4   4        5.27        6.60     96.49 o
   0  -4   4     1260.26     1283.02     90.12 o
   1  -4   4     1620.51     1598.01     81.38 o
   2  -4   4      612.99      625.53     73.02 o
   3  -4   4      143.80      121.32     66.60 o
   4  -4   4      508.45      518.96     81.94 o
   5  -4   4     1478.31     1484.40    162.25 o
   6  -4   4       80.24      144.91     80.65 o
   7  -4   4        4.42       -1.38     74.33 o
   8  -4   4      511.02      297.54     97.55 o
   9  -4   4      282.39      210.62    103.89 o
  -9  -3   4        2.96      -23.47     84.39 o
  -8  -3   4        6.47       55.68     84.19 o
  -7  -3   4     2179.35     2295.15    153.41 o
  -6  -3   4     2602.84     2720.54    155.53 o
  -5  -3   4        8.16       -0.36     82.71 o
  -4  -3   4       11.79      -30.41     87.40 o
  -3  -3   4      259.20      236.00     79.15 o
  -2  -3   4     7009.71     7165.21    226.67 o
  -1  -3   4     2780.19     2861.08    101.47 o
   0  -3   4     1013.97      943.80     86.70 o
   1  -3   4     6243.12     6523.27     98.30 o
   2  -3   4      116.88      176.71     76.41 o
   3  -3   4      130.38       37.06     72.75 o
   4  -3   4       75.46      113.26     70.57 o
   5  -3   4       81.22       73.10     78.48 o
   6  -3   4     1442.71     1391.87     79.98 o
   7  -3   4      507.86      476.43     75.55 o
   8  -3   4      486.90      518.53     76.39 o
   9  -3   4        8.77        2.34     69.86 o
  -9  -2   4      172.44      161.10     87.35 o
  -8  -2   4      612.35      662.63     85.17 o
  -7  -2   4      565.17      542.50     78.34 o
  -6  -2   4       15.25       29.18     82.59 o
  -5  -2   4      531.63      602.94     89.90 o
  -4  -2   4     3096.70     3009.33    169.12 o
  -3  -2   4     3884.49     4107.56    441.53 o
  -2  -2   4      808.91      946.16     93.09 o
  -1  -2   4       43.29       86.05     78.82 o
   0  -2   4      595.78      595.59     79.56 o
   1  -2   4     5897.62     5935.65     90.20 o
   2  -2   4       68.76      114.52     71.30 o
   3  -2   4      116.42      145.97     65.57 o
   4  -2   4     1087.44     1075.07     71.61 o
   5  -2   4     2301.54     2311.73    242.71 o
   6  -2   4      226.36      256.78     78.66 o
   7  -2   4      691.16      657.25     77.38 o
   8  -2   4       15.35       18.87     65.99 o
   9  -2   4      920.68      849.57     76.03 o
  10  -2   4       39.18       41.94     69.78 o
  -9  -1   4       47.62       57.37     84.25 o
  -8  -1   4      146.14       78.26     79.58 o
  -7  -1   4     2250.15     2307.25    220.19 o
  -6  -1   4     1555.92     1595.26    170.31 o
  -5  -1   4     3200.19     3192.61    305.00 o
  -4  -1   4       41.15       75.53     84.69 o
  -3  -1   4       57.01       84.39     73.09 o
  -2  -1   4      303.76      339.20    113.93 o
  -1  -1   4     1749.80     1631.60     86.94 o
   0  -1   4     3441.53     3282.41    130.99 o
   1  -1   4      427.94      465.51     70.83 o
   2  -1   4     1295.77     1295.07     74.11 o
   3  -1   4     5505.33     5595.18    379.80 o
   4  -1   4      732.21      741.39     75.03 o
   5  -1   4      281.87      244.03     73.56 o
   6  -1   4       43.75       84.19     76.83 o
   7  -1   4     1123.35     1124.51    127.75 o
   8  -1   4     4118.64     3792.49    347.55 o
   9  -1   4      200.37      198.29     66.90 o
  10  -1   4        5.95       60.19     68.74 o
  -9   0   4      666.61      730.20     98.10 o
  -8   0   4      470.68      473.57     85.08 o
  -7   0   4       91.39       72.41     81.90 o
  -6   0   4      478.81      461.42     79.96 o
  -5   0   4       97.39      102.21     73.71 o
  -4   0   4     5796.57     6211.07    363.40 o
  -3   0   4     1767.92     1658.85    127.70 o
  -2   0   4     5099.82     5897.37    129.51 o
  -1   0   4       26.16       37.17     72.69 o
   0   0   4      862.58      850.21     77.62 o
   1   0   4       11.57      -15.08     72.61 o
   2   0   4      241.23      247.64     66.33 o
   3   0   4     1546.94     1548.06    105.18 o
   4   0   4     1046.35     1046.72     79.15 o
   5   0   4      939.56      885.90     66.73 o
   6   0   4     3608.73     3612.16    213.03 o
   7   0   4      252.89      242.01     66.17 o
   8   0   4       49.50       -6.29     66.72 o
   9   0   4      200.49       81.77     72.33 o
  10   0   4      262.57      231.98     75.43 o
  -8   1   4       72.23        9.76     92.36 o
  -7   1   4        3.35       56.19    104.14 o
  -6   1   4     1797.54     1515.43     99.24 o
  -5   1   4      355.72      309.93     77.27 o
  -4   1   4     1728.90     2000.33    173.14 o
  -3   1   4      475.27      571.06     92.68 o
  -2   1   4     2474.25     2534.13    125.18 o
  -1   1   4      379.11      299.08     70.60 o
   0   1   4     5218.25     5333.88     89.75 o
   1   1   4     4052.57     3818.37     84.63 o
   2   1   4     1288.28     1274.72     72.65 o
   3   1   4     4393.72     4220.21     77.76 o
   4   1   4      294.85      264.03     65.80 o
   5   1   4      139.74      161.72     62.18 o
   6   1   4      338.79      385.77     61.77 o
   7   1   4     1165.19     1147.89     89.69 o
   8   1   4      158.53      129.13     70.72 o
   9   1   4     2502.65     2334.50    272.72 o
  10   1   4      286.51      218.22     72.20 o
  -8   2   4      322.20      362.06     93.60 o
  -7   2   4      963.70     1050.43    129.59 o
  -6   2   4      125.65       51.99    114.97 o
  -5   2   4      110.32      111.78     79.47 o
  -4   2   4       75.40       39.53    105.96 o
  -3   2   4    10408.52    11004.10    654.64 o
  -2   2   4     5179.48     5713.80    125.43 o
  -1   2   4      106.41       89.79     70.97 o
   0   2   4        7.67       33.87     70.35 o
   1   2   4     7227.29     7378.74    397.73 o
   2   2   4     1000.88      939.27     74.95 o
   3   2   4     2317.62     2338.65     89.27 o
   4   2   4      116.44      124.77     68.35 o
   5   2   4     4410.22     4384.70    171.17 o
   6   2   4     3703.79     3687.10     70.21 o
   7   2   4      193.12      132.11     63.22 o
   8   2   4        0.26       -5.35     65.95 o
   9   2   4        6.27       36.51     69.41 o
  10   2   4      433.28      434.06     80.74 o
  11   2   4      367.95      361.39     71.53 o
  -8   3   4        9.44        5.57     87.82 o
  -7   3   4       16.07       54.53    116.22 o
  -6   3   4      281.25      324.37    114.47 o
  -5   3   4     1279.85     1207.52    111.68 o
  -4   3   4     2532.06     2510.34    120.97 o
  -3   3   4       12.55       21.08     97.79 o
  -2   3   4      150.53      199.36    102.60 o
  -1   3   4        2.36       30.99    114.76 o
   0   3   4    11249.75    11761.10    295.88 o
   1   3   4     1331.38     1230.03     72.05 o
   2   3   4        6.96       -0.11     64.99 o
   3   3   4      387.66      311.80     64.01 o
   4   3   4     7563.02     7375.94    136.91 o
   5   3   4      348.37      395.59     57.58 o
   6   3   4       92.34      154.81     54.42 o
   7   3   4       30.89       65.25     66.27 o
   8   3   4     2099.16     2053.21    210.51 o
   9   3   4     1301.19     1387.65    135.56 o
  10   3   4       19.90       -3.78     64.44 o
  11   3   4       79.52       46.41     74.04 o
  -7   4   4      915.99      762.84    115.09 o
  -6   4   4      757.22      569.23    110.01 o
  -5   4   4        7.45       25.24    109.26 o
  -4   4   4      235.94      172.72     78.16 o
  -3   4   4     2074.08     2196.43    115.97 o
  -2   4   4      900.69      823.37     98.20 o
  -1   4   4     4020.77     4406.30    344.28 o
   0   4   4     1554.60     1649.10     80.19 o
   1   4   4      134.78      153.20     60.80 o
   2   4   4     3916.47     3981.55     72.92 o
   3   4   4      181.87      134.75     64.37 o
   4   4   4     2664.71     2771.95     77.83 o
   5   4   4     3248.29     3320.86     67.60 o
   6   4   4     1278.06     1345.50     62.01 o
   7   4   4     2050.45     2038.87     65.59 o
   8   4   4      145.94       80.99     69.55 o
   9   4   4       73.21       13.77     65.55 o
  10   4   4        4.40      -17.70     65.07 o
  11   4   4      246.41      188.47     77.00 o
  -7   5   4      202.52       89.59     80.78 o
  -6   5   4        9.48        2.87    118.55 o
  -5   5   4      903.47      937.29     83.62 o
  -4   5   4     3552.59     3282.12    182.97 o
  -3   5   4     1313.72     1447.54    127.84 o
  -2   5   4       13.17      120.01    111.47 o
  -1   5   4     1234.15     1244.74     90.06 o
   0   5   4     1130.61     1188.97     87.82 o
   1   5   4     2584.99     2661.79     71.49 o
   2   5   4     5324.32     5370.39     74.69 o
   3   5   4     1628.61     1598.87     64.42 o
   4   5   4     1827.02     1788.29     74.71 o
   5   5   4     2720.58     2743.02     60.44 o
   6   5   4      508.02      595.05     63.58 o
   7   5   4      165.03      169.72     70.29 o
   8   5   4      398.05      427.78     65.28 o
   9   5   4      424.59      393.18     69.51 o
  10   5   4     1628.09     1624.14    167.75 o
  11   5   4       14.93       35.08     74.02 o
  -7   6   4      515.85      511.45     82.38 o
  -6   6   4      990.49      860.32     79.47 o
  -5   6   4       34.11      -21.42     84.29 o
  -4   6   4      210.78      145.63     77.62 o
  -3   6   4       56.45       87.64    111.47 o
  -2   6   4     1748.64     1839.14    112.22 o
  -1   6   4     1527.62     1536.99     92.65 o
   0   6   4      965.36     1026.40     81.59 o
   1   6   4      382.02      383.45     63.44 o
   2   6   4     2920.95     2932.69     68.55 o
   3   6   4     1592.27     1637.14     64.52 o
   4   6   4       57.60       30.24     58.63 o
   5   6   4      283.20      250.74     61.75 o
   6   6   4       78.88       50.71     64.92 o
   7   6   4     3068.83     3112.17    126.38 o
   8   6   4      921.01      882.52     72.59 o
   9   6   4       71.46       65.22     68.60 o
  10   6   4       81.21      105.31     71.02 o
  11   6   4      191.70      183.91     75.61 o
  -6   7   4      152.26      102.32     81.91 o
  -5   7   4      640.51      612.32     78.49 o
  -4   7   4      199.45      203.16     80.88 o
  -3   7   4     2258.65     2236.68    153.42 o
  -2   7   4      239.59      243.31    103.43 o
  -1   7   4       33.21       50.48     89.27 o
   0   7   4     1116.99     1192.85     93.06 o
   1   7   4      246.15      272.00     86.16 o
   2   7   4     1538.16     1579.96     65.48 o
   3   7   4      201.77      208.85     57.23 o
   4   7   4     1198.85     1174.57     58.08 o
   5   7   4     3202.77     3365.15    150.83 o
   6   7   4      634.43      649.37     63.48 o
   7   7   4        0.92        6.84     72.49 o
   8   7   4      306.72      217.25     71.15 o
   9   7   4      393.55      349.96     70.74 o
  10   7   4     1412.84     1500.29    109.62 o
  11   7   4      106.13      115.69     76.40 o
  -5   8   4     1005.53     1010.10     83.39 o
  -4   8   4       69.46       -8.06     80.56 o
  -3   8   4       32.97        3.90     81.54 o
  -2   8   4      277.87      245.27    104.60 o
  -1   8   4     1076.00     1105.50    104.26 o
   0   8   4     1605.43     1647.63    121.43 o
   1   8   4       77.02      110.96     82.67 o
   2   8   4      184.38      132.56     76.57 o
   3   8   4      185.16      229.96     59.66 o
   4   8   4       15.09      237.67    172.41 o
   5   8   4      920.96      953.51     63.29 o
   6   8   4      650.73      627.60     64.50 o
   7   8   4     1569.31     1607.80     68.09 o
   8   8   4     1127.60     1257.51     76.08 o
   9   8   4      207.63      248.51     76.86 o
  10   8   4        7.45       15.60     78.82 o
  11   8   4       46.53       51.85     83.52 o
  -5   9   4      315.88      271.45     80.36 o
  -4   9   4     1779.97     1741.60     80.32 o
  -3   9   4      925.16      998.70     81.73 o
  -2   9   4     1141.84     1102.00     80.65 o
  -1   9   4        7.13       22.45    105.51 o
   0   9   4      813.29      811.62    114.18 o
   1   9   4       43.44       58.58     75.75 o
   2   9   4      147.68      182.63     80.92 o
   3   9   4      174.82      218.60     76.65 o
   4   9   4       75.69       49.45     68.11 o
   5   9   4      139.87      122.75     66.85 o
   6   9   4     1867.11     1922.61     90.16 o
   7   9   4        9.50       23.35     64.19 o
   8   9   4      131.49      142.00     64.56 o
   9   9   4       91.26       94.08     74.94 o
  10   9   4       78.18       84.43     77.30 o
  -4  10   4       55.39        2.21     79.75 o
  -3  10   4      151.26      150.22     78.91 o
  -2  10   4        0.98       14.32     78.59 o
  -1  10   4     1073.54     1078.02    114.72 o
   0  10   4      746.75      660.99    112.76 o
   1  10   4       52.83       36.77     79.26 o
   2  10   4        5.83      -46.48     82.00 o
   3  10   4     3247.12     3293.71    267.93 o
   4  10   4      260.76      314.05     75.36 o
   5  10   4       13.50       18.28     67.75 o
   6  10   4      196.02      211.21     66.94 o
   7  10   4      589.42      643.82     68.36 o
   8  10   4      404.14      438.48     67.47 o
   9  10   4      814.90      769.37     67.34 o
  10  10   4      262.16      277.24     83.33 o
  -3  11   4       71.62       81.73     86.15 o
  -2  11   4      928.13      842.63     87.98 o
  -1  11   4       32.75       24.36     77.35 o
   0  11   4       92.43       80.69    104.89 o
   1  11   4       49.48       45.90     85.82 o
   2  11   4       91.89       82.27     72.24 o
   3  11   4      322.07      260.50     76.79 o
   4  11   4      247.56      231.55     80.02 o
   5  11   4      273.68      301.24     78.19 o
   6  11   4     1601.30     1785.56    120.55 o
   7  11   4      257.24      249.84     69.32 o
   8  11   4       30.26        0.42     64.53 o
   9  11   4      350.42      337.66     71.79 o
  -2  12   4       12.06       12.40     81.36 o
  -1  12   4       67.47       33.88     83.47 o
   0  12   4       34.45        7.10     79.98 o
   1  12   4      707.33      651.97     91.20 o
   2  12   4       99.35      115.21     87.24 o
   3  12   4       34.88       17.20     69.81 o
   4  12   4      572.72      618.61     72.46 o
   5  12   4      175.78      189.44     72.46 o
   6  12   4       34.47       28.61     75.53 o
   7  12   4       17.94      -43.07     81.12 o
   8  12   4       63.19       82.87     71.87 o
   9  12   4     1267.22     1274.28     98.44 o
  -1  13   4      112.18       98.73     88.12 o
   0  13   4       52.81       38.56     89.89 o
   1  13   4       10.51      -12.16     74.56 o
   2  13   4       10.01       63.20     93.95 o
   3  13   4      105.51       33.65     94.12 o
   4  13   4       60.60       65.37     76.06 o
   5  13   4        9.69       35.37     74.97 o
   6  13   4      193.46      167.92     76.92 o
   7  13   4      583.82      570.88     80.75 o
   8  13   4      436.28      489.80    102.43 o
   1  14   4      175.06      170.82     93.06 o
   2  14   4      513.60      398.10     82.23 o
   3  14   4      127.75       96.74     84.39 o
   4  14   4      538.55      493.74    104.51 o
   5  14   4      306.67      293.66     73.44 o
   6  14   4        1.16       20.00     83.84 o
  -2 -12   5       31.38       49.45    116.97 o
  -5 -11   5       15.89      -25.62    119.51 o
  -4 -11   5      133.77      180.87    108.97 o
  -3 -11   5       92.01      151.29    106.85 o
  -2 -11   5      111.27      123.68    112.55 o
  -1 -11   5      676.69      684.90     93.57 o
   0 -11   5        6.98       18.92     86.45 o
   1 -11   5       96.00       83.19     98.38 o
   2 -11   5      119.09      193.90     95.11 o
  -6 -10   5       16.04       76.11    112.89 o
  -5 -10   5      584.91      559.94    109.85 o
  -4 -10   5      654.23      672.87    103.22 o
  -3 -10   5      393.01      400.06    107.97 o
  -2 -10   5       75.60       86.27    110.72 o
  -1 -10   5        2.86       47.16     90.08 o
   0 -10   5      825.99      797.54     92.95 o
   1 -10   5      245.32      272.41     84.10 o
   2 -10   5      574.65      706.64     96.04 o
   3 -10   5        3.50      -10.16     96.93 o
  -7  -9   5       65.26      128.34    113.30 o
  -6  -9   5      865.10      713.56    108.47 o
  -5  -9   5       81.43       61.98    101.18 o
  -4  -9   5      113.59      208.24    106.51 o
  -3  -9   5        2.87       40.36    113.68 o
  -2  -9   5      460.93      431.80    110.26 o
  -1  -9   5     1397.61     1331.51     91.56 o
   0  -9   5     1214.96     1170.43     84.42 o
   1  -9   5      185.97      137.55    122.30 o
   2  -9   5       55.67       46.74    129.13 o
   3  -9   5      808.10      928.63    132.47 o
   4  -9   5      116.92      203.24    135.96 o
   5  -9   5      604.02      706.32    130.97 o
  -7  -8   5      134.54      121.05    118.39 o
  -6  -8   5      467.75      511.99    124.18 o
  -5  -8   5        2.45       99.27    108.43 o
  -4  -8   5     1810.52     1673.94    124.93 o
  -3  -8   5     1792.11     1796.45    108.89 o
  -2  -8   5       18.53       62.22    104.90 o
  -1  -8   5      483.61      510.61     85.41 o
   0  -8   5       13.86       -1.60     96.51 o
   1  -8   5     1178.17     1121.30     97.91 o
   2  -8   5     2261.01     2194.30     91.55 o
   3  -8   5      384.28      444.25     89.75 o
   4  -8   5       14.76       21.45     84.52 o
   5  -8   5       58.68      135.51    140.42 o
   6  -8   5      361.62      326.00    130.92 o
  -8  -7   5      789.91      759.88    137.92 o
  -7  -7   5      319.80      324.17    111.97 o
  -6  -7   5      362.66      335.58    113.14 o
  -5  -7   5      655.79      505.08    106.18 o
  -4  -7   5      108.40      123.05    106.85 o
  -3  -7   5       87.42      114.43    105.68 o
  -2  -7   5     1312.55     1237.73     89.66 o
  -1  -7   5      995.97      962.63    117.05 o
   0  -7   5     1353.60     1351.24    105.74 o
   1  -7   5      526.24      543.99    101.78 o
   2  -7   5      174.57      107.74     95.99 o
   3  -7   5        5.38       53.79     87.42 o
   4  -7   5      980.12      964.35    126.38 o
   5  -7   5      378.29      420.09     78.55 o
   6  -7   5       87.75       96.78     84.31 o
   7  -7   5      110.21       81.60    116.89 o
  -8  -6   5      648.45      627.45     87.05 o
  -7  -6   5       10.78       37.48     87.06 o
  -6  -6   5      515.27      464.17     83.03 o
  -5  -6   5      596.68      565.02     93.43 o
  -4  -6   5     1074.27     1026.86    106.81 o
  -3  -6   5      758.85      735.31    100.70 o
  -2  -6   5     1934.57     1847.83    144.51 o
  -1  -6   5      447.41      473.61    109.64 o
   0  -6   5        0.13       18.48     96.74 o
   1  -6   5     1504.43     1459.81     98.44 o
   2  -6   5      430.56      418.43     95.67 o
   3  -6   5     1888.83     1874.15     83.71 o
   4  -6   5      392.44      413.30     85.28 o
   5  -6   5      205.18      191.82     75.58 o
   6  -6   5        6.52       -8.09     89.36 o
   7  -6   5       48.84      -43.06     80.65 o
  -8  -5   5      231.67      226.16     83.66 o
  -7  -5   5       11.14      -14.05     75.84 o
  -6  -5   5      408.20      379.14     76.62 o
  -5  -5   5     1650.56     1656.49     87.38 o
  -4  -5   5       17.61      -19.59     91.51 o
  -3  -5   5       18.34       20.15     92.53 o
  -2  -5   5      183.87      194.14    113.78 o
  -1  -5   5     1933.39     1951.36    107.26 o
   0  -5   5     3839.90     3773.31    108.49 o
   1  -5   5     1902.26     1845.93     88.59 o
   2  -5   5       41.12       58.88     81.48 o
   3  -5   5       90.13      102.36     78.50 o
   4  -5   5      115.35      150.83     77.06 o
   5  -5   5       71.48      112.81     84.77 o
   6  -5   5      675.43      780.66    109.72 o
   7  -5   5       83.61       43.02     74.83 o
   8  -5   5       19.81       -7.68     78.68 o
  -8  -4   5      335.44      303.85     79.13 o
  -7  -4   5      149.50      138.51     79.33 o
  -6  -4   5      112.82       71.42     79.25 o
  -5  -4   5      231.54      212.12     83.65 o
  -4  -4   5        7.14       42.55     81.24 o
  -3  -4   5     1875.45     1899.11    115.57 o
  -2  -4   5     7841.01     8131.86    322.44 o
  -1  -4   5      130.39      110.86     89.09 o
   0  -4   5      430.96      404.39     76.02 o
   1  -4   5        0.30      -12.88     73.06 o
   2  -4   5     4163.45     4111.83     86.64 o
   3  -4   5     2620.71     2606.10     75.48 o
   4  -4   5     1594.33     1730.63     94.81 o
   5  -4   5      469.84      461.09     77.81 o
   6  -4   5      766.30      713.86     77.57 o
   7  -4   5       21.68       45.25     77.21 o
   8  -4   5       54.16        6.90     74.87 o
   9  -4   5       66.25       63.25     69.20 o
  -8  -3   5      113.48       71.02     84.03 o
  -7  -3   5      427.59      445.71     77.67 o
  -6  -3   5      354.16      295.45     77.58 o
  -5  -3   5      507.26      542.86     76.38 o
  -4  -3   5     1069.08     1039.96    129.42 o
  -3  -3   5      396.58      430.80    134.46 o
  -2  -3   5       64.71       26.42     89.66 o
  -1  -3   5      288.82      341.35     81.10 o
   0  -3   5     1148.58     1044.17     78.27 o
   1  -3   5    10752.61    10375.72    129.20 o
   2  -3   5     3169.17     3071.58     72.10 o
   3  -3   5       48.04       45.06     62.76 o
   4  -3   5      144.21      204.33     73.72 o
   5  -3   5      437.34      439.32     72.44 o
   6  -3   5     3660.19     3555.42    407.19 o
   7  -3   5      228.86      244.31     79.29 o
   8  -3   5       37.00      -13.12     70.84 o
   9  -3   5      444.16      367.86     71.42 o
  -8  -2   5       21.09       10.02     84.28 o
  -7  -2   5      920.04      905.23     79.32 o
  -6  -2   5      612.48      564.97     75.51 o
  -5  -2   5      165.20      158.14     79.59 o
  -4  -2   5      647.88      636.04     83.70 o
  -3  -2   5      203.05      206.86    114.05 o
  -2  -2   5     1868.38     1813.01     82.70 o
  -1  -2   5     9682.22     9402.51    613.46 o
   0  -2   5      298.11      269.70     72.30 o
   1  -2   5      306.34      311.71     72.54 o
   2  -2   5     2442.17     2440.58     71.84 o
   3  -2   5     1542.46     1493.17     71.10 o
   4  -2   5     4422.35     4388.33     76.04 o
   5  -2   5      131.27      107.78     70.59 o
   6  -2   5      945.18      875.00    115.20 o
   7  -2   5       19.45       -5.88     72.26 o
   8  -2   5       24.76        0.05     78.13 o
   9  -2   5      173.50      144.72     66.94 o
  -8  -1   5      104.74      112.45     79.80 o
  -7  -1   5      181.07      215.93     73.94 o
  -6  -1   5      105.25      128.07     71.69 o
  -5  -1   5     1043.34      986.20     80.71 o
  -4  -1   5     3660.51     3424.18    265.83 o
  -3  -1   5     1976.94     2056.13    117.97 o
  -2  -1   5       22.17       62.44     74.20 o
  -1  -1   5      621.09      622.58     76.80 o
   0  -1   5      964.15      907.49     69.95 o
   1  -1   5     5413.44     5282.00     82.34 o
   2  -1   5     6761.84     6860.80     82.46 o
   3  -1   5     3544.44     3458.18     77.73 o
   4  -1   5       37.07       63.39     59.97 o
   5  -1   5     1951.93     1951.37    145.52 o
   6  -1   5       34.27       76.48     75.76 o
   7  -1   5       45.93      120.54     77.34 o
   8  -1   5      212.27      159.73     65.67 o
   9  -1   5        7.08       10.11     66.89 o
  10  -1   5      381.44      348.98     72.78 o
  -8   0   5       24.49       -2.51     85.47 o
  -7   0   5       19.57       26.13     76.85 o
  -6   0   5     1445.12     1353.81     96.70 o
  -5   0   5        7.49       22.75     78.13 o
  -4   0   5      341.92      467.64     87.24 o
  -3   0   5       30.73       32.95    110.10 o
  -2   0   5     6230.43     6528.92    133.05 o
  -1   0   5     8811.23     8778.51    529.44 o
   0   0   5     1798.67     1743.58     74.15 o
   1   0   5      653.76      543.74     68.15 o
   2   0   5     1574.79     1674.08     71.65 o
   3   0   5      891.42      878.54     66.24 o
   4   0   5     7140.23     7061.12    178.22 o
   5   0   5     1386.21     1376.37     69.87 o
   6   0   5     1048.07     1130.67     74.32 o
   7   0   5      700.84      721.34     74.52 o
   8   0   5        0.95       13.13     66.69 o
   9   0   5       95.73       86.06     69.97 o
  10   0   5        2.04      -39.55     64.27 o
  -8   1   5        9.20       26.19    103.26 o
  -7   1   5        1.25       -4.05     77.47 o
  -6   1   5      316.50      391.28     75.61 o
  -5   1   5      351.74      344.65     80.33 o
  -4   1   5      185.59      206.41     84.57 o
  -3   1   5     2651.90     2797.27    119.76 o
  -2   1   5     1557.34     1607.70    106.31 o
  -1   1   5      237.27      271.80     66.04 o
   0   1   5     1012.37     1057.52     69.01 o
   1   1   5     3604.12     3520.24     79.04 o
   2   1   5     8341.26     8108.75    184.33 o
   3   1   5     2097.61     1993.45     68.39 o
   4   1   5      127.84       92.91     63.59 o
   5   1   5      572.74      537.42     70.91 o
   6   1   5      337.26      436.12     66.65 o
   7   1   5      883.03      885.69     80.52 o
   8   1   5      265.79      270.09     65.34 o
   9   1   5        9.93      -22.84     66.83 o
  10   1   5      336.15      313.37     71.49 o
  -8   2   5      261.53      291.81    117.93 o
  -7   2   5       70.68        9.79     88.94 o
  -6   2   5      874.51      885.86     78.88 o
  -5   2   5     2152.27     1946.51    204.18 o
  -4   2   5      383.39      507.99     94.89 o
  -3   2   5     1724.53     1681.56    119.26 o
  -2   2   5     3096.73     3427.56    108.72 o
  -1   2   5     5572.71     5731.79    171.25 o
   0   2   5     4652.52     4610.07    148.52 o
   1   2   5     2260.65     2177.47     70.81 o
   2   2   5      141.28      143.91     66.35 o
   3   2   5      499.83      478.59     63.58 o
   4   2   5     1060.02      992.02     63.27 o
   5   2   5     7614.04     7686.77     77.23 o
   6   2   5      344.67      336.84     63.51 o
   7   2   5       14.80        2.30     63.35 o
   8   2   5     1096.69     1107.91     83.84 o
   9   2   5       21.47       10.06     66.34 o
  10   2   5      702.40      654.58     77.91 o
  11   2   5       23.40       23.16     71.15 o
  -7   3   5        3.35       -1.10     89.13 o
  -6   3   5      265.43      308.51     81.48 o
  -5   3   5      486.26      534.54     92.45 o
  -4   3   5      228.45      270.65     97.98 o
  -3   3   5     6625.70     6879.27    372.15 o
  -2   3   5     1055.95     1165.28     96.64 o
  -1   3   5     4032.00     4320.83    114.89 o
   0   3   5       36.94       38.16     66.33 o
   1   3   5      645.44      592.20     68.45 o
   2   3   5     6136.00     5980.43    247.39 o
   3   3   5     2816.61     2585.18    136.57 o
   4   3   5     3123.76     3149.67    172.16 o
   5   3   5        3.96       62.23     62.23 o
   6   3   5       38.19       55.78     59.32 o
   7   3   5       11.00       36.55     61.86 o
   8   3   5     1422.58     1429.46     76.20 o
   9   3   5        5.05       19.29     61.40 o
  10   3   5       72.42       68.78     64.23 o
  11   3   5      157.48      141.04     73.42 o
  -7   4   5       51.35       32.84     86.17 o
  -6   4   5      230.45      214.61     94.93 o
  -5   4   5     1511.79     1391.04    149.59 o
  -4   4   5      226.27      338.79    109.26 o
  -3   4   5      143.26      286.12    109.84 o
  -2   4   5       17.61        2.54    101.72 o
  -1   4   5      192.27      226.65     93.98 o
   0   4   5    14888.58    15266.48    105.97 o
   1   4   5     7078.06     7229.43    148.61 o
   2   4   5      122.38       66.40     64.14 o
   3   4   5      825.60      769.69     67.04 o
   4   4   5       18.84       45.18     59.77 o
   5   4   5     1972.35     2065.37     59.76 o
   6   4   5     2644.98     2725.23     93.59 o
   7   4   5      704.63      731.24     57.69 o
   8   4   5      724.69      778.56     65.80 o
   9   4   5        7.41      -19.32     63.50 o
  10   4   5      275.53      183.14     79.12 o
  11   4   5       43.11       74.56     73.39 o
  -7   5   5       96.79      104.83     89.12 o
  -6   5   5        6.34       -0.32     78.27 o
  -5   5   5       41.36       64.52     79.64 o
  -4   5   5     1010.54     1035.31    113.43 o
  -3   5   5      210.68      208.49    108.85 o
  -2   5   5     4319.63     4486.96    118.55 o
  -1   5   5     2433.14     2572.96     99.08 o
   0   5   5       21.83       65.61     78.36 o
   1   5   5      487.63      467.31     62.52 o
   2   5   5     3889.10     3888.86     67.34 o
   3   5   5     7804.36     7754.20     77.31 o
   4   5   5      767.34      711.75     60.98 o
   5   5   5        2.27       46.44     59.42 o
   6   5   5       78.04       55.06     61.46 o
   7   5   5      135.56      102.17     61.66 o
   8   5   5      109.32      111.27     59.89 o
   9   5   5      254.15      222.84     65.69 o
  10   5   5      683.75      664.89     66.20 o
  11   5   5      869.92      886.16     75.85 o
  -6   6   5       14.32      -38.37     81.90 o
  -5   6   5      767.68      732.67     82.12 o
  -4   6   5      120.36      125.55     78.67 o
  -3   6   5      643.62      689.15    110.14 o
  -2   6   5      143.43       75.27    105.76 o
  -1   6   5     1227.58     1321.32     93.81 o
   0   6   5     1985.17     1992.29     88.35 o
   1   6   5     2527.26     2532.20     66.04 o
   2   6   5     3213.82     3208.54     65.55 o
   3   6   5      468.40      505.35     60.69 o
   4   6   5      327.42      338.58     59.28 o
   5   6   5       83.26       75.60     61.55 o
   6   6   5     3012.53     3040.21     70.11 o
   7   6   5      637.27      638.19     60.33 o
   8   6   5        0.19        8.59     67.04 o
   9   6   5      720.78      732.40     65.67 o
  10   6   5      255.31      273.94     67.31 o
  11   6   5      268.43      291.53     68.78 o
  -6   7   5       31.97       35.07     81.50 o
  -5   7   5        1.54       34.81     72.03 o
  -4   7   5       10.25        6.96     78.93 o
  -3   7   5      358.31      445.05    106.39 o
  -2   7   5     1495.67     1584.42    108.01 o
  -1   7   5     2449.21     2569.93    104.72 o
   0   7   5     1211.00     1270.30     86.81 o
   1   7   5       38.88      -13.14     80.80 o
   2   7   5      560.83      586.47     59.66 o
   3   7   5      249.13      264.83     64.20 o
   4   7   5     1841.02     1757.56     65.81 o
   5   7   5     2017.82     2148.34     75.82 o
   6   7   5      284.70      332.90     65.46 o
   7   7   5      364.31      343.81     67.78 o
   8   7   5       19.77       55.77     65.68 o
   9   7   5      781.22      782.78     67.58 o
  10   7   5       16.08        3.65     70.41 o
  11   7   5       10.86        5.75     73.95 o
  -5   8   5       35.38        5.27     82.73 o
  -4   8   5     1786.10     1589.50    215.15 o
  -3   8   5      443.09      374.81     76.60 o
  -2   8   5        4.41       -9.58    103.43 o
  -1   8   5       22.68       45.78    108.55 o
   0   8   5      953.04     1015.41     92.13 o
   1   8   5     4100.26     4120.06     88.70 o
   2   8   5     3542.61     3556.84     69.12 o
   3   8   5     5216.56     5205.77    107.01 o
   4   8   5     2025.69     2050.68     65.98 o
   5   8   5       34.61       42.42     64.76 o
   6   8   5      805.79      838.96     70.58 o
   7   8   5      528.66      571.86     69.51 o
   8   8   5      100.74      103.02     64.42 o
   9   8   5      289.39      336.39     70.20 o
  10   8   5      168.20      152.08     80.35 o
  11   8   5      205.96      154.27     76.50 o
  -4   9   5       13.37       21.79     77.38 o
  -3   9   5      106.90       66.62     81.49 o
  -2   9   5      382.50      439.34    102.64 o
  -1   9   5      940.61     1072.64    105.18 o
   0   9   5     1257.78     1288.39     94.62 o
   1   9   5      385.74      370.33     91.77 o
   2   9   5        2.50      -16.19     85.60 o
   3   9   5       51.30       36.37     69.40 o
   4   9   5     5717.26     5909.56    148.40 o
   5   9   5      941.98      982.41     72.60 o
   6   9   5     1725.85     1799.38     74.17 o
   7   9   5      891.77      882.67     73.13 o
   8   9   5      338.40      330.83     70.60 o
   9   9   5      125.04      146.56     67.77 o
  10   9   5       76.14      104.13     72.61 o
  -4  10   5      341.65      259.07     86.75 o
  -3  10   5      586.32      626.78     77.28 o
  -2  10   5     1251.75     1218.80    117.49 o
  -1  10   5       50.25        2.87    113.72 o
   0  10   5       41.46       19.79     96.77 o
   1  10   5      402.07      440.48     89.14 o
   2  10   5     2479.89     2619.95    152.90 o
   3  10   5      977.51      984.79     88.29 o
   4  10   5        1.30       11.82     65.89 o
   5  10   5      230.18      243.36     64.01 o
   6  10   5      148.56      184.35     61.34 o
   7  10   5     2178.44     2306.13     88.75 o
   8  10   5      125.37      113.52     70.43 o
   9  10   5        9.52       19.92     69.92 o
  10  10   5      710.89      763.51     78.70 o
  -3  11   5        4.67       40.81     78.82 o
  -2  11   5       87.99      132.17     76.32 o
  -1  11   5     1220.66     1215.27    118.64 o
   0  11   5      826.79      881.06    106.85 o
   1  11   5     1197.48     1255.40     92.85 o
   2  11   5       11.19       76.87     79.61 o
   3  11   5      672.84      702.01     82.65 o
   4  11   5      212.23      216.64     72.69 o
   5  11   5      948.31      972.56     64.84 o
   6  11   5      149.30      149.20     63.42 o
   7  11   5        0.94      -15.80     64.11 o
   8  11   5       95.36      109.94     74.84 o
   9  11   5      773.53      756.48     80.45 o
  10  11   5      372.35      368.20     83.29 o
  -2  12   5      365.22      321.50     82.93 o
  -1  12   5      344.94      386.38     76.47 o
   0  12   5        1.28       14.12    110.51 o
   1  12   5       11.18        9.91    108.55 o
   2  12   5     1697.75     1805.95    153.88 o
   3  12   5      546.92      580.29     80.23 o
   4  12   5      380.11      415.35     89.92 o
   5  12   5        3.50       30.82     72.95 o
   6  12   5       51.56       52.56     76.62 o
   7  12   5       17.90       30.34     66.69 o
   8  12   5      196.12      169.29     66.13 o
   9  12   5      333.14      306.65     84.81 o
   0  13   5     1884.15     1792.67     95.01 o
   1  13   5      197.94      169.41    109.97 o
   2  13   5      125.76      122.93    105.14 o
   3  13   5       31.66      -32.32     82.10 o
   4  13   5       60.07       49.68     74.70 o
   5  13   5      369.19      436.15     73.97 o
   6  13   5      246.93      235.72     76.52 o
   7  13   5      322.61      356.39     78.75 o
   8  13   5      509.84      444.51     82.34 o
   2  14   5       49.37       20.29    113.68 o
   3  14   5      840.45      906.60    113.89 o
   4  14   5      637.85      586.91     75.48 o
   5  14   5       12.26      -30.31     78.12 o
   6  14   5       29.49       30.04     83.17 o
  -3 -11   6      488.46      523.53    118.14 o
  -2 -11   6      129.45       75.02    114.30 o
  -1 -11   6        4.28       21.02    103.58 o
   0 -11   6      216.78      221.49     96.25 o
   1 -11   6        2.38       38.61     88.67 o
  -5 -10   6      842.59      783.04    112.10 o
  -4 -10   6       56.73       61.94    120.34 o
  -3 -10   6      184.11      170.96    107.18 o
  -2 -10   6      247.03      315.29     97.60 o
  -1 -10   6       10.78      -40.25     95.92 o
   0 -10   6       51.20       14.18     82.73 o
   1 -10   6       24.09       80.35     82.97 o
   2 -10   6       32.49      -25.58    134.46 o
   3 -10   6     1353.08     1467.87    148.71 o
  -6  -9   6        0.81      -78.40    119.14 o
  -5  -9   6       72.53       25.04    113.01 o
  -4  -9   6       32.33        4.54     98.35 o
  -3  -9   6       41.61       46.45     96.60 o
  -2  -9   6      180.70      209.20    116.76 o
  -1  -9   6        1.22       23.29     86.55 o
   0  -9   6        2.90      -37.41    123.34 o
   1  -9   6      488.86      419.63     91.42 o
   2  -9   6      472.25      443.83     99.17 o
   3  -9   6        1.81      -19.16     90.85 o
   4  -9   6       36.36       29.24    125.05 o
  -6  -8   6       55.73       61.53    111.60 o
  -5  -8   6       38.98      133.30    105.31 o
  -4  -8   6      734.57      752.80    112.76 o
  -3  -8   6      268.18      239.56    106.60 o
  -2  -8   6       51.42       48.76     94.17 o
  -1  -8   6       47.99       43.58    103.20 o
   0  -8   6      126.66      116.52     94.71 o
   1  -8   6      546.51      522.22     93.12 o
   2  -8   6      236.01      181.93     88.20 o
   3  -8   6       28.87       45.33     84.55 o
   4  -8   6     1077.47     1066.41     97.47 o
   5  -8   6      469.54      328.10    298.19 o
  -7  -7   6      620.01      533.61    128.84 o
  -6  -7   6      176.95      126.84    106.97 o
  -5  -7   6      148.86      157.46    110.51 o
  -4  -7   6     1829.68     1758.37    112.72 o
  -3  -7   6        4.71        5.62    105.39 o
  -2  -7   6       69.05       85.52     82.09 o
  -1  -7   6       95.64      113.25    108.12 o
   0  -7   6      346.86      320.26     94.31 o
   1  -7   6     1517.51     1453.58     89.61 o
   2  -7   6       51.67       28.84     84.69 o
   3  -7   6      511.58      495.80     77.34 o
   4  -7   6       19.86       50.04     84.83 o
   5  -7   6      256.46      235.78     83.05 o
   6  -7   6      270.64      268.97     89.09 o
  -7  -6   6       86.42       82.68     91.20 o
  -6  -6   6       26.47       30.20     84.56 o
  -5  -6   6       80.47       78.85     85.33 o
  -4  -6   6     1378.06     1381.84     90.78 o
  -3  -6   6      735.15      772.78     91.39 o
  -2  -6   6      354.97      365.65    120.69 o
  -1  -6   6     4690.55     4712.30    225.05 o
   0  -6   6      219.72      212.12     93.79 o
   1  -6   6      534.48      549.70     90.25 o
   2  -6   6       45.97       49.91     90.38 o
   3  -6   6      150.10      185.65     80.43 o
   4  -6   6     1606.14     1588.52     83.90 o
   5  -6   6      974.50     1043.01     95.33 o
   6  -6   6      570.50      656.88     93.14 o
   7  -6   6        1.93      -33.91     81.07 o
  -7  -5   6      271.78      250.45     77.15 o
  -6  -5   6     1356.31     1340.94     78.79 o
  -5  -5   6       69.67       72.78     79.20 o
  -4  -5   6       92.15      148.24     83.53 o
  -3  -5   6      375.40      290.57     80.85 o
  -2  -5   6      178.88      161.14    104.65 o
  -1  -5   6     3764.76     3818.71    288.47 o
   0  -5   6       69.09       27.94     87.83 o
   1  -5   6        8.13       17.60     83.69 o
   2  -5   6     2401.19     2429.03     93.64 o
   3  -5   6      648.53      619.89     71.68 o
   4  -5   6      116.73      104.57     73.01 o
   5  -5   6       89.09       30.68     80.83 o
   6  -5   6      178.08      154.97     78.15 o
   7  -5   6     1234.64     1217.80     83.64 o
   8  -5   6       87.67      100.31     80.98 o
  -8  -4   6      287.11      282.44     84.73 o
  -7  -4   6      536.91      525.64     75.62 o
  -6  -4   6      409.34      381.31     72.17 o
  -5  -4   6       35.42       35.40     77.32 o
  -4  -4   6      124.32      143.22     88.89 o
  -3  -4   6     2359.36     2382.83    142.88 o
  -2  -4   6      147.63      181.17     93.78 o
  -1  -4   6     1529.79     1627.82     95.04 o
   0  -4   6      829.84      812.01     82.84 o
   1  -4   6     1332.50     1300.50     81.55 o
   2  -4   6      116.21       72.10     71.15 o
   3  -4   6       40.65       54.84     71.23 o
   4  -4   6      463.85      479.88     81.52 o
   5  -4   6     1600.86     1804.07     82.62 o
   6  -4   6     1368.76     1450.11    212.42 o
   7  -4   6       16.74       89.23     76.82 o
   8  -4   6      130.59      131.52     77.48 o
  -8  -3   6      725.44      716.87     84.49 o
  -7  -3   6        0.62       -7.84     76.24 o
  -6  -3   6     2306.38     2395.40    107.84 o
  -5  -3   6      913.35      867.80     93.26 o
  -4  -3   6      372.91      387.30     83.01 o
  -3  -3   6     1385.01     1414.13    129.92 o
  -2  -3   6       14.74      -10.49     87.32 o
  -1  -3   6        1.87       -8.55     75.74 o
   0  -3   6      409.59      381.75     70.07 o
   1  -3   6      231.18      225.00     64.08 o
   2  -3   6     1094.90     1008.16     75.28 o
   3  -3   6     2468.81     2497.42     73.67 o
   4  -3   6     1392.36     1474.49     76.16 o
   5  -3   6        0.64      -61.68     67.67 o
   6  -3   6      796.81      839.30     74.79 o
   7  -3   6      432.04      405.02     75.17 o
   8  -3   6      557.50      616.38     79.19 o
   9  -3   6      609.18      592.99     72.32 o
  -8  -2   6     1392.36     1365.46     85.87 o
  -7  -2   6       15.65       24.00     83.75 o
  -6  -2   6       55.68        9.10     74.35 o
  -5  -2   6      350.22      279.01     87.85 o
  -4  -2   6        2.50      -39.94     85.47 o
  -3  -2   6     2897.59     3256.69    139.71 o
  -2  -2   6      421.65      352.69     79.50 o
  -1  -2   6      413.76      405.05     69.79 o
   0  -2   6     3995.86     3864.76    169.33 o
   1  -2   6     1937.33     1969.61     67.27 o
   2  -2   6      113.86       97.91     60.43 o
   3  -2   6      382.65      390.64     61.92 o
   4  -2   6       45.71       88.01     64.28 o
   5  -2   6     1854.39     1880.45     71.37 o
   6  -2   6      409.39      505.13     75.22 o
   7  -2   6     1319.32     1424.94    200.86 o
   8  -2   6        6.21        0.51     71.91 o
   9  -2   6      251.22      237.75     69.06 o
  -8  -1   6      279.29      253.83     84.98 o
  -7  -1   6      273.29      246.36     76.13 o
  -6  -1   6      179.33      137.22     72.19 o
  -5  -1   6     1821.05     1998.78    248.60 o
  -4  -1   6      842.92      941.77     94.55 o
  -3  -1   6       86.86      131.34    109.30 o
  -2  -1   6      392.72      387.91     76.30 o
  -1  -1   6      326.83      362.81     61.24 o
   0  -1   6      896.78      845.55     65.53 o
   1  -1   6       10.48       -0.06     62.10 o
   2  -1   6      201.58      226.98     63.94 o
   3  -1   6     8477.07     8443.03     85.39 o
   4  -1   6     2213.16     2208.83     71.09 o
   5  -1   6      598.94      600.81     66.43 o
   6  -1   6      113.19      107.52     70.14 o
   7  -1   6        7.91      -41.99     71.24 o
   8  -1   6      938.59     1038.24    121.88 o
   9  -1   6      421.71      412.45     61.07 o
  10  -1   6      237.66      201.33     69.09 o
  -8   0   6      364.48      385.98     84.38 o
  -7   0   6      957.93      928.45    106.43 o
  -6   0   6     1158.58     1139.06     87.57 o
  -5   0   6     1027.76     1039.04     99.24 o
  -4   0   6      326.06      320.50     79.22 o
  -3   0   6       82.86       67.23    114.01 o
  -2   0   6     3384.26     3592.77    119.22 o
  -1   0   6      894.85      917.74     72.09 o
   0   0   6     1413.11     1439.85     64.49 o
   1   0   6     2114.25     2015.74    107.43 o
   2   0   6     1046.94      937.99     93.89 o
   3   0   6      220.70      219.99     59.70 o
   4   0   6      567.53      603.21     58.84 o
   5   0   6       13.45       24.06     78.92 o
   6   0   6     5794.60     5795.66    353.24 o
   7   0   6     2234.64     2312.07    275.18 o
   8   0   6      135.44      169.64     73.89 o
   9   0   6       71.66       25.97     66.65 o
  10   0   6      134.17      100.28     67.19 o
  -7   1   6      493.19      345.51     75.45 o
  -6   1   6       42.04       20.01     66.97 o
  -5   1   6     2160.53     2199.74    244.04 o
  -4   1   6      523.32      622.16     95.42 o
  -3   1   6      459.79      491.66     99.14 o
  -2   1   6      970.26      940.17     95.06 o
  -1   1   6      139.36      138.39     67.68 o
   0   1   6        8.99       34.02     60.77 o
   1   1   6     1099.77     1063.80     64.16 o
   2   1   6      345.38      337.50     64.48 o
   3   1   6     1092.07     1023.34     69.07 o
   4   1   6     2095.30     2038.32     98.91 o
   5   1   6     5065.21     5174.46    121.36 o
   6   1   6      241.96      252.77     67.03 o
   7   1   6      472.03      466.64     68.57 o
   8   1   6       23.23       23.61     63.69 o
   9   1   6      417.39      415.37     66.62 o
  10   1   6      407.10      407.79     66.72 o
  -7   2   6      680.73      700.53     94.48 o
  -6   2   6      415.50      430.64     74.66 o
  -5   2   6      380.88      318.34     91.44 o
  -4   2   6      850.74      858.79     91.24 o
  -3   2   6     1394.87     1468.20    107.56 o
  -2   2   6      977.40     1116.33     96.10 o
  -1   2   6      519.27      487.18     68.34 o
   0   2   6     1968.90     1996.41     70.08 o
   1   2   6     4504.92     4422.96    133.42 o
   2   2   6     3404.35     3429.44     81.58 o
   3   2   6     1795.61     1744.44     66.41 o
   4   2   6      109.31      154.98     57.06 o
   5   2   6        0.99        7.47     60.07 o
   6   2   6     1418.75     1436.18     69.43 o
   7   2   6     2124.56     2156.55    121.77 o
   8   2   6     3002.42     3005.97    146.76 o
   9   2   6        3.63       -0.56     65.10 o
  10   2   6        6.54        8.90     64.67 o
  11   2   6        4.48        6.66     68.20 o
  -7   3   6       30.81       42.86     88.14 o
  -6   3   6        9.54      -34.03     85.36 o
  -5   3   6      567.31      599.76    117.65 o
  -4   3   6     1773.05     1726.37    107.21 o
  -3   3   6       48.22      153.42    118.01 o
  -2   3   6      109.85      206.15     99.60 o
  -1   3   6     2109.25     2155.87     67.28 o
   0   3   6     1676.73     1733.86     72.02 o
   1   3   6       49.25       28.33     64.66 o
   2   3   6      431.69      457.99     67.29 o
   3   3   6       42.22       55.73     60.66 o
   4   3   6     5145.79     5105.77    294.86 o
   5   3   6     2042.49     1954.77     64.46 o
   6   3   6     1206.02     1223.45     69.56 o
   7   3   6      176.38      202.07     56.37 o
   8   3   6        9.11      -56.63     67.71 o
   9   3   6      807.74      805.50     63.85 o
  10   3   6      261.90      301.20     64.99 o
  11   3   6      740.54      596.75     69.73 o
  -7   4   6      266.36      275.89     87.74 o
  -6   4   6      418.90      478.19     81.79 o
  -5   4   6      219.43       90.48    102.70 o
  -4   4   6        0.82        1.17    123.59 o
  -3   4   6      406.13      472.83    101.22 o
  -2   4   6     1089.32     1161.15    103.22 o
  -1   4   6     1651.09     1761.29    102.51 o
   0   4   6       58.97       87.84     67.27 o
   1   4   6      417.83      513.55     63.25 o
   2   4   6     1033.94     1036.43     65.54 o
   3   4   6     6594.99     6590.82    255.60 o
   4   4   6      132.28      134.63     56.88 o
   5   4   6        8.48       40.38     50.16 o
   6   4   6       25.42       44.04     53.44 o
   7   4   6     2483.45     2426.24     67.79 o
   8   4   6     2151.85     2127.13     92.00 o
   9   4   6      193.15      145.02     62.68 o
  10   4   6        0.16       -2.27     64.44 o
  11   4   6      153.17       96.02     69.90 o
  -6   5   6        0.30      -12.35     76.39 o
  -5   5   6       30.44      -39.62     84.29 o
  -4   5   6      184.55      151.59    111.26 o
  -3   5   6      494.94      545.94    106.97 o
  -2   5   6      871.93      963.54    107.31 o
  -1   5   6      915.95      880.56    110.55 o
   0   5   6     2645.92     2713.89     74.09 o
   1   5   6     2833.55     2931.55     67.69 o
   2   5   6     1253.26     1312.24     64.60 o
   3   5   6       47.01       71.32     55.31 o
   4   5   6      876.40      908.39     55.07 o
   5   5   6     3576.72     3530.01    115.59 o
   6   5   6     4274.19     4371.91     66.83 o
   7   5   6       23.66       39.80     59.37 o
   8   5   6       39.21       46.75     57.83 o
   9   5   6       21.15      -26.17     61.37 o
  10   5   6      606.51      579.61     64.26 o
  11   5   6      666.18      736.42     71.25 o
  -6   6   6      512.84      600.28     84.23 o
  -5   6   6      776.34      651.12     77.95 o
  -4   6   6     1345.75     1311.07    114.39 o
  -3   6   6     1100.08     1222.85    108.47 o
  -2   6   6      181.42      145.93    107.45 o
  -1   6   6      501.64      405.16     93.94 o
   0   6   6      576.97      631.87     94.60 o
   1   6   6       31.50       35.04     61.13 o
   2   6   6     4872.85     4935.80     63.91 o
   3   6   6     3029.28     2905.23     73.03 o
   4   6   6     2401.52     2366.64     59.04 o
   5   6   6      179.28      185.48     59.90 o
   6   6   6        3.08      -46.59     59.26 o
   7   6   6     1624.80     1621.45     62.86 o
   8   6   6     1269.86     1217.68     69.48 o
   9   6   6     1143.94     1122.77     63.08 o
  10   6   6        0.73      -22.60     67.10 o
  11   6   6        2.27       25.30     67.80 o
  -5   7   6        2.33       -3.73     79.85 o
  -4   7   6      144.49      143.96     77.29 o
  -3   7   6     1104.37     1133.95    118.05 o
  -2   7   6      333.16      292.38    106.47 o
  -1   7   6       84.42      150.11     89.09 o
   0   7   6      496.86      433.62     84.42 o
   1   7   6     1547.01     1561.99     64.03 o
   2   7   6       34.64       15.91     56.14 o
   3   7   6        5.54      -38.19     55.78 o
   4   7   6      704.30      710.86     58.83 o
   5   7   6     3267.23     3193.36     80.44 o
   6   7   6     1226.15     1227.51     59.61 o
   7   7   6     1186.59     1174.18     66.71 o
   8   7   6        0.44       -6.34     57.61 o
   9   7   6        1.36        7.04     59.32 o
  10   7   6      243.67      246.46     65.10 o
  11   7   6       30.27       23.32     71.83 o
  -5   8   6      470.78      500.08     87.30 o
  -4   8   6      484.76      499.17     74.14 o
  -3   8   6        0.59      -44.74    106.76 o
  -2   8   6      248.67      249.52    105.14 o
  -1   8   6      722.76      717.22     89.44 o
   0   8   6      147.02      181.39     79.12 o
   1   8   6      146.17      166.22     84.91 o
   2   8   6      271.49      224.44     58.85 o
   3   8   6     1766.26     1736.75     63.66 o
   4   8   6     6805.09     6754.44     74.66 o
   5   8   6       17.75       -4.65     57.16 o
   6   8   6        0.35       -2.16     63.34 o
   7   8   6       41.10       69.60     62.42 o
   8   8   6      548.49      524.67     62.04 o
   9   8   6     1217.49     1278.67     67.52 o
  10   8   6      254.06      244.10     69.44 o
  11   8   6        8.94       13.93     73.21 o
  -4   9   6       74.47        7.62     77.09 o
  -3   9   6       71.80       14.36     70.07 o
  -2   9   6      386.02      438.89    117.89 o
  -1   9   6      218.61      197.74    106.14 o
   0   9   6      220.63      270.65     86.75 o
   1   9   6      523.39      577.81     89.84 o
   2   9   6      756.48      778.65     87.38 o
   3   9   6       77.11       88.58     65.36 o
   4   9   6      537.60      558.84     62.54 o
   5   9   6      932.41      929.64     65.53 o
   6   9   6      456.29      451.79     67.74 o
   7   9   6     1435.17     1520.55     69.56 o
   8   9   6      720.20      667.87     66.60 o
   9   9   6       12.90       -2.75     66.09 o
  10   9   6      149.05       99.99     71.82 o
  -3  10   6      257.98      178.00     79.63 o
  -2  10   6       80.76     -109.01    109.01 o
  -1  10   6      199.61      164.08    104.26 o
   0  10   6        7.97       -1.55     82.50 o
   1  10   6        1.41      -36.75     80.69 o
   2  10   6      174.56      216.65     77.40 o
   3  10   6      932.83      898.57     79.20 o
   4  10   6      319.12      326.70     65.60 o
   5  10   6     1771.83     1800.30     70.14 o
   6  10   6      281.55      306.27     64.66 o
   7  10   6      493.20      471.41     67.09 o
   8  10   6       25.08       51.04     66.87 o
   9  10   6      400.93      418.07     66.93 o
  10  10   6      809.24      772.37     76.51 o
  -2  11   6      153.13      165.28     79.77 o
  -1  11   6       33.49       43.95    100.89 o
   0  11   6       88.55       70.36    109.47 o
   1  11   6      633.13      747.04     82.82 o
   2  11   6     1463.80     1423.64    119.66 o
   3  11   6      140.72      123.12     77.14 o
   4  11   6        2.83      -19.24     76.87 o
   5  11   6      150.88      130.66     64.07 o
   6  11   6      769.78      809.04     69.28 o
   7  11   6     1450.05     1536.03     73.76 o
   8  11   6      497.60      564.13     70.88 o
   9  11   6       58.59       54.97     74.91 o
  10  11   6      130.70      141.32     74.87 o
  -1  12   6        2.73      -53.52     81.46 o
   0  12   6      716.11      726.31    114.64 o
   1  12   6       64.50       94.48     94.31 o
   2  12   6        0.29        3.44     85.39 o
   3  12   6       64.11       43.31     78.45 o
   4  12   6      539.95      548.01     76.86 o
   5  12   6     1573.22     1597.66    131.09 o
   6  12   6      229.76      291.19     66.42 o
   7  12   6       11.41       22.24     70.45 o
   8  12   6        7.59      -23.98     69.74 o
   9  12   6      261.06      271.34     73.89 o
   0  13   6      119.77      111.64    115.68 o
   1  13   6      320.94      274.72    113.97 o
   2  13   6       83.84      108.51     81.37 o
   3  13   6      695.25      682.89     82.57 o
   4  13   6      187.17      184.79     87.39 o
   5  13   6       46.39       49.94     78.70 o
   6  13   6        0.53       16.53     86.08 o
   7  13   6      162.12      187.71     73.01 o
   8  13   6      806.54      940.83     81.86 o
   2  14   6       68.63       64.77    104.39 o
   3  14   6       13.70       21.31     87.43 o
   4  14   6      111.19      102.15     85.02 o
   5  14   6      420.57      439.31     88.60 o
   6  14   6      737.07      767.33     90.61 o
  -3 -10   7      640.66      682.90    107.10 o
  -2 -10   7      505.54      528.86    109.14 o
  -1 -10   7       18.59      -39.29     88.63 o
   0 -10   7        6.36       33.01     85.25 o
   1 -10   7        1.78       -3.33     84.05 o
   2 -10   7      242.69      182.45    134.46 o
  -5  -9   7      231.61      144.25    117.47 o
  -4  -9   7      124.73      154.42    102.60 o
  -3  -9   7       80.28      122.01    110.14 o
  -2  -9   7       45.50       43.70     95.23 o
  -1  -9   7      547.20      598.57     86.69 o
   0  -9   7      247.87      260.42     96.60 o
   1  -9   7      418.56      393.42     96.59 o
   2  -9   7      183.69      108.25     95.21 o
   3  -9   7      132.31       20.13     94.39 o
  -5  -8   7        6.16       11.46    104.39 o
  -4  -8   7       47.69       53.03     95.02 o
  -3  -8   7      440.08      405.77     94.10 o
  -2  -8   7     2287.79     2220.20     87.34 o
  -1  -8   7      566.81      572.16    112.76 o
   0  -8   7      101.63      124.80     87.20 o
   1  -8   7        1.63        1.05     86.37 o
   2  -8   7      814.59      708.70     93.29 o
   3  -8   7       54.65       41.55     85.55 o
   4  -8   7      132.25      168.77     88.36 o
   5  -8   7       61.83       70.23     96.79 o
  -6  -7   7       69.43       71.23    116.64 o
  -5  -7   7      631.05      675.28    109.80 o
  -4  -7   7      917.39      911.72    105.68 o
  -3  -7   7      201.19      206.08    107.48 o
  -2  -7   7      185.55      160.19    127.31 o
  -1  -7   7      207.81      186.07     93.58 o
   0  -7   7     1216.05     1261.10    103.80 o
   1  -7   7      555.53      555.49     88.90 o
   2  -7   7      267.40      262.96     84.61 o
   3  -7   7      111.46       80.45     78.03 o
   4  -7   7        2.02      -60.56     81.00 o
   5  -7   7      151.41      145.74     84.93 o
   6  -7   7       27.30      -27.76     84.12 o
  -6  -6   7      481.69      443.53     94.23 o
  -5  -6   7       52.84       97.83     85.00 o
  -4  -6   7        8.12       -9.70     86.53 o
  -3  -6   7      235.61      217.88     93.14 o
  -2  -6   7     1108.77     1087.38    104.20 o
  -1  -6   7     1929.73     2030.22    105.58 o
   0  -6   7      262.94      297.20     89.55 o
   1  -6   7       22.17       40.46     80.43 o
   2  -6   7      181.90      195.41     81.49 o
   3  -6   7      190.74      260.32     77.01 o
   4  -6   7      460.77      467.20     77.21 o
   5  -6   7       65.95       76.71     81.00 o
   6  -6   7        4.73       -7.57     82.97 o
   7  -6   7      602.99      596.19     84.41 o
  -7  -5   7      181.48      182.80     84.47 o
  -6  -5   7      353.42      312.30     80.31 o
  -5  -5   7     1083.87     1051.49     78.24 o
  -4  -5   7     1066.89     1044.11     87.45 o
  -3  -5   7      711.52      714.77    134.59 o
  -2  -5   7       79.24       56.33     96.46 o
  -1  -5   7       12.04       41.39     94.49 o
   0  -5   7      556.60      536.45     90.42 o
   1  -5   7     2525.62     2531.22     98.68 o
   2  -5   7     1972.49     1985.59     86.46 o
   3  -5   7      126.80      128.56     80.85 o
   4  -5   7      317.40      216.76     84.22 o
   5  -5   7       72.30      103.48     77.50 o
   6  -5   7      123.69      103.89     83.81 o
   7  -5   7       43.85       72.03     86.14 o
  -7  -4   7      394.60      415.87     78.43 o
  -6  -4   7     1145.49     1070.11     79.70 o
  -5  -4   7      138.88      118.80     82.50 o
  -4  -4   7      207.75      172.89     80.95 o
  -3  -4   7       13.56      -16.75    119.43 o
  -2  -4   7     1924.90     1932.12    101.19 o
  -1  -4   7      405.44      417.48     89.49 o
   0  -4   7     1116.28     1092.74     84.39 o
   1  -4   7       92.27      143.74     78.50 o
   2  -4   7       24.37       55.86     72.94 o
   3  -4   7      572.39      548.60     66.17 o
   4  -4   7      360.74      401.84     70.12 o
   5  -4   7      159.96      220.35     78.47 o
   6  -4   7       95.04      127.36     73.74 o
   7  -4   7       23.06       60.06     75.04 o
   8  -4   7      288.31      307.89     78.61 o
  -7  -3   7      201.65      211.48     84.14 o
  -6  -3   7       44.59       67.11     73.42 o
  -5  -3   7        4.76       22.35     85.04 o
  -4  -3   7     2253.51     2180.27    166.33 o
  -3  -3   7     3083.46     3111.81    147.21 o
  -2  -3   7       84.27       72.29     84.54 o
  -1  -3   7      343.61      370.45     80.85 o
   0  -3   7        0.94       -4.26     78.04 o
   1  -3   7      741.92      735.22     72.97 o
   2  -3   7     1303.70     1293.45     73.71 o
   3  -3   7      944.90      963.95     64.52 o
   4  -3   7       13.80       24.82     65.12 o
   5  -3   7      296.71      272.47     68.64 o
   6  -3   7        8.16       -9.81     81.04 o
   7  -3   7       90.96       47.11     73.75 o
   8  -3   7       65.18       85.12     68.65 o
   9  -3   7      521.56      483.15     81.23 o
  -7  -2   7      454.62      410.79     82.20 o
  -6  -2   7     1176.08     1121.00     77.42 o
  -5  -2   7      513.13      529.88     81.55 o
  -4  -2   7        6.94       -6.26     87.53 o
  -3  -2   7        1.70      -59.57    118.43 o
  -2  -2   7       13.45       35.31     87.46 o
  -1  -2   7     2294.20     2205.74     81.08 o
   0  -2   7     8363.00     8566.58    430.93 o
   1  -2   7       22.91       29.46     60.70 o
   2  -2   7       59.65       52.76     61.63 o
   3  -2   7      155.00      120.73     60.13 o
   4  -2   7      407.72      438.13     65.60 o
   5  -2   7     1113.27     1116.60     69.60 o
   6  -2   7      415.08      372.89     68.68 o
   7  -2   7       94.88       80.60     72.64 o
   8  -2   7      919.27      925.39     72.56 o
   9  -2   7        3.42      -20.12     74.90 o
  -7  -1   7        3.37       18.65     79.32 o
  -6  -1   7      192.09      129.91     74.20 o
  -5  -1   7        1.34      -30.14     83.33 o
  -4  -1   7     1209.07     1208.99    141.21 o
  -3  -1   7     3006.50     3443.60    132.84 o
  -2  -1   7     1797.63     1835.23     81.09 o
  -1  -1   7       27.87       31.71     72.63 o
   0  -1   7      184.20      164.25     69.00 o
   1  -1   7      764.88      807.08     59.92 o
   2  -1   7      357.86      308.80     61.08 o
   3  -1   7     2379.46     2176.36    119.28 o
   4  -1   7       12.41       15.18     62.69 o
   5  -1   7       34.43       52.31     63.75 o
   6  -1   7     1067.95     1091.39    108.55 o
   7  -1   7        0.67       11.83     69.83 o
   8  -1   7       35.73       14.83     72.00 o
   9  -1   7        2.21       -0.84     69.04 o
  10  -1   7       65.49       27.10     67.73 o
  -7   0   7       35.38       43.00     76.21 o
  -6   0   7       86.99       84.17     72.85 o
  -5   0   7     1066.19     1020.64    127.76 o
  -4   0   7     1790.83     1815.30    246.98 o
  -3   0   7        6.00      -11.54    107.31 o
  -2   0   7       51.14       17.23     72.31 o
  -1   0   7     1870.69     1880.68    118.61 o
   0   0   7     2129.41     2051.17     65.99 o
   1   0   7     6348.07     6237.32    362.38 o
   2   0   7       46.38       48.59     59.75 o
   3   0   7     1000.34     1010.39     57.36 o
   4   0   7       84.61       86.88     61.18 o
   5   0   7      152.13      145.20     64.37 o
   6   0   7     3308.77     3375.55     75.04 o
   7   0   7        1.63       -0.18     70.29 o
   8   0   7     1506.69     1556.77     73.87 o
   9   0   7      904.93      955.42    183.77 o
  10   0   7      236.18      209.31     68.05 o
  -7   1   7     1242.31     1148.41     86.83 o
  -6   1   7       86.40       84.92     71.37 o
  -5   1   7      103.09       67.72     92.12 o
  -4   1   7      120.12      134.09     94.55 o
  -3   1   7      670.01      704.11    101.52 o
  -2   1   7     5286.37     5581.00    126.30 o
  -1   1   7     3196.95     3243.51    223.52 o
   0   1   7        9.57        1.05     58.70 o
   1   1   7      689.41      642.17     63.57 o
   2   1   7     1048.41     1058.49     58.25 o
   3   1   7     3112.49     3112.69     63.25 o
   4   1   7     1365.03     1364.77     66.28 o
   5   1   7      372.37      388.80     67.83 o
   6   1   7     1829.04     1870.93    145.11 o
   7   1   7      776.80      808.46     79.60 o
   8   1   7       85.50       48.57     72.35 o
   9   1   7        5.74       22.72     64.36 o
  10   1   7       87.31       80.65     62.63 o
  -7   2   7       12.19       51.15     86.01 o
  -6   2   7      168.12      127.24     75.04 o
  -5   2   7      208.95      205.77     91.72 o
  -4   2   7     1828.48     1950.05    186.85 o
  -3   2   7      101.08       92.73    115.14 o
  -2   2   7       25.96      -41.99    111.55 o
  -1   2   7      115.08       63.31     61.64 o
   0   2   7     2435.44     2319.04     66.42 o
   1   2   7     4699.36     4539.23    137.42 o
   2   2   7     1911.97     1945.62     65.94 o
   3   2   7        1.23       -7.43     58.80 o
   4   2   7     2082.35     2106.70     75.06 o
   5   2   7      213.06      196.63     65.31 o
   6   2   7       22.63       31.86     66.50 o
   7   2   7      180.67      183.86     64.69 o
   8   2   7       72.25       83.19     58.94 o
   9   2   7      654.25      765.75     64.73 o
  10   2   7       90.51       60.15     66.88 o
  -6   3   7      507.06      420.01     81.05 o
  -5   3   7       66.61       77.39     96.07 o
  -4   3   7      814.28      882.57    121.91 o
  -3   3   7     2593.55     2605.61    111.68 o
  -2   3   7     1544.38     1628.82    103.85 o
  -1   3   7     5275.35     5863.96    286.99 o
   0   3   7       11.39       29.53     61.88 o
   1   3   7      478.16      484.88     58.48 o
   2   3   7       52.76       18.42     55.61 o
   3   3   7     2089.42     2113.67     79.87 o
   4   3   7     3546.84     3531.63    149.77 o
   5   3   7        5.48      -30.71     61.07 o
   6   3   7      158.47      199.58     61.03 o
   7   3   7     1478.84     1380.32     63.98 o
   8   3   7      130.27      128.78     63.83 o
   9   3   7       18.82      -11.64     60.71 o
  10   3   7        0.88       44.63     63.60 o
  11   3   7       44.65      -16.83     68.49 o
  -6   4   7       16.86       43.49     85.11 o
  -5   4   7      471.90      664.45    118.55 o
  -4   4   7     1935.81     1828.44    110.98 o
  -3   4   7      796.14      877.94    105.64 o
  -2   4   7      101.31      139.67     96.18 o
  -1   4   7      273.03      387.07     95.81 o
   0   4   7     4739.65     4802.92    154.86 o
   1   4   7     3111.70     3150.28     94.77 o
   2   4   7     1483.32     1376.31     63.94 o
   3   4   7      104.06      129.64     62.46 o
   4   4   7      865.11      837.87     63.87 o
   5   4   7       47.74       68.88     60.03 o
   6   4   7        1.49       19.51     61.13 o
   7   4   7     1087.30     1100.15     64.26 o
   8   4   7       71.85       75.20     60.67 o
   9   4   7      148.10      169.63     56.62 o
  10   4   7      772.87      807.62     71.69 o
  11   4   7       34.82       24.90     68.66 o
  -6   5   7     1022.36      867.20    148.71 o
  -5   5   7       79.15      -34.03     82.70 o
  -4   5   7       26.30      125.05    119.22 o
  -3   5   7      229.05      174.12    104.64 o
  -2   5   7      969.46     1014.36    104.26 o
  -1   5   7     2586.58     2850.34    109.47 o
   0   5   7      281.94      261.39     72.15 o
   1   5   7     1213.03     1267.34     70.34 o
   2   5   7      418.74      445.13     61.58 o
   3   5   7      310.61      277.86     59.99 o
   4   5   7     1402.54     1351.97     61.25 o
   5   5   7      836.61      770.27     55.65 o
   6   5   7      149.41      158.59     59.76 o
   7   5   7     1106.00     1122.88     60.39 o
   8   5   7      343.69      299.35     60.66 o
   9   5   7      164.92      179.49     61.45 o
  10   5   7      190.87      148.54     66.53 o
  11   5   7      120.32       86.84     68.90 o
  -5   6   7       97.52       39.22     75.04 o
  -4   6   7      556.91      645.71    114.05 o
  -3   6   7     4571.28     4708.77    120.97 o
  -2   6   7      457.83      391.80     94.26 o
  -1   6   7       14.61      -72.21     93.68 o
   0   6   7        2.27       -7.30     93.08 o
   1   6   7       71.16       66.87     58.77 o
   2   6   7     4964.48     4845.32     99.50 o
   3   6   7      472.57      472.50     58.79 o
   4   6   7      867.70      823.30     57.47 o
   5   6   7     1581.01     1562.48     63.23 o
   6   6   7      194.72      244.64     62.22 o
   7   6   7        2.51       17.88     59.14 o
   8   6   7      502.26      496.56     58.43 o
   9   6   7       72.69       76.84     59.42 o
  10   6   7     1565.84     1526.77     83.19 o
  11   6   7       17.17       62.10     67.94 o
  -5   7   7      312.50      281.54     78.84 o
  -4   7   7        4.71       66.36     99.35 o
  -3   7   7       38.50      124.30    104.10 o
  -2   7   7      916.99      908.69    106.79 o
  -1   7   7      897.97      971.67     92.19 o
   0   7   7     3750.10     3769.52    135.92 o
   1   7   7      922.82      928.48     61.52 o
   2   7   7      494.84      483.28     59.43 o
   3   7   7       20.55       23.69     58.78 o
   4   7   7       24.42       23.83     56.79 o
   5   7   7     1678.93     1670.74     57.15 o
   6   7   7      319.96      328.01     56.53 o
   7   7   7       32.45       65.69     58.69 o
   8   7   7     1359.35     1359.70     61.65 o
   9   7   7      199.46      221.42     64.60 o
  10   7   7       12.69      -16.87     64.57 o
  11   7   7        0.57       34.37     70.38 o
  -4   8   7      554.23      327.22    123.45 o
  -3   8   7      249.87      249.64     94.85 o
  -2   8   7      815.85      815.70    107.93 o
  -1   8   7      550.26      475.56     97.04 o
   0   8   7      217.20      196.39     83.56 o
   1   8   7      475.43      495.15     84.86 o
   2   8   7      262.83      256.94     66.24 o
   3   8   7     1587.75     1643.14     60.33 o
   4   8   7       10.20       61.63     59.17 o
   5   8   7      143.13      125.12     59.07 o
   6   8   7      648.63      580.46     56.08 o
   7   8   7       25.87      -18.13     62.10 o
   8   8   7      386.00      432.43     57.93 o
   9   8   7        5.75       34.77     62.95 o
  10   8   7        4.15       -4.83     62.64 o
  11   8   7     1034.29      998.35     68.69 o
  -3   9   7      304.85      122.18    111.93 o
  -2   9   7       22.77      -22.74    106.01 o
  -1   9   7      455.71      516.05     89.73 o
   0   9   7     1947.14     1892.26     95.41 o
   1   9   7     1268.29     1383.71     94.30 o
   2   9   7       84.19       50.76     77.14 o
   3   9   7     1340.73     1343.58     63.22 o
   4   9   7      827.35      795.68     61.20 o
   5   9   7       47.46       65.21     59.94 o
   6   9   7      204.56      204.11     57.42 o
   7   9   7        9.46       20.58     60.33 o
   8   9   7      972.96     1000.52     61.76 o
   9   9   7      316.97      282.23     61.73 o
  10   9   7      102.55      104.38     68.82 o
  -3  10   7       50.34       17.53     78.24 o
  -2  10   7     1561.57     1467.37    102.39 o
  -1  10   7      554.84      471.04    118.26 o
   0  10   7       92.76      108.54     83.80 o
   1  10   7        5.11       58.56     81.08 o
   2  10   7      298.29      327.83     76.96 o
   3  10   7      204.97      202.60     67.15 o
   4  10   7      794.88      819.41     65.28 o
   5  10   7      437.68      411.01     59.57 o
   6  10   7     1096.10     1024.22     63.03 o
   7  10   7       15.91       64.00     60.54 o
   8  10   7        9.73       23.12     64.81 o
   9  10   7       54.73       55.43     67.97 o
  10  10   7        3.11       -3.14     68.24 o
  -2  11   7       34.58       24.58    117.05 o
  -1  11   7      440.87      397.48    107.35 o
   0  11   7      234.97      246.29     92.24 o
   1  11   7     1225.45     1307.22     82.85 o
   2  11   7      204.13      176.90     77.83 o
   3  11   7      241.63      223.75     79.27 o
   4  11   7     2083.46     1992.36     66.71 o
   5  11   7      225.68      197.98     61.36 o
   6  11   7      934.39      975.21     66.71 o
   7  11   7        6.40       13.38     64.71 o
   8  11   7      141.01      141.05     67.98 o
   9  11   7     1008.61     1033.22     73.14 o
  -1  12   7       76.82      129.42    109.22 o
   0  12   7      686.31      719.31    100.64 o
   1  12   7       39.74      -12.25     80.94 o
   2  12   7       49.22       94.97     83.47 o
   3  12   7       48.30       57.70     78.83 o
   4  12   7     1106.53     1103.24     79.81 o
   5  12   7       92.39      104.79     62.46 o
   6  12   7      194.62      176.49     65.17 o
   7  12   7      547.38      521.07     69.63 o
   8  12   7      546.89      536.27     71.11 o
   9  12   7      357.07      344.79     72.27 o
   1  13   7      301.46      282.80    103.47 o
   2  13   7      434.81      408.05     84.69 o
   3  13   7       56.69       45.36     82.73 o
   4  13   7      217.48      207.90     80.85 o
   5  13   7       50.04       28.44     80.42 o
   6  13   7        3.33        3.12     80.93 o
   7  13   7      242.32      207.56     72.43 o
   8  13   7        4.38       44.30     73.20 o
   3  14   7        3.93      -24.56     83.76 o
   4  14   7      118.15      125.18     86.46 o
   5  14   7       11.51      -27.42     79.95 o
   6  14   7       23.98       56.52     93.39 o
  -3  -9   8      562.72      555.44    111.85 o
  -2  -9   8        0.46      -69.57    104.85 o
  -1  -9   8       36.20       27.11     81.35 o
   0  -9   8        5.17        2.94    100.89 o
   1  -9   8      118.42      125.84     93.75 o
   2  -9   8      844.64      841.31    105.21 o
  -4  -8   8        1.25       35.66    110.51 o
  -3  -8   8      169.28      215.32    108.18 o
  -2  -8   8        1.85      -26.20     78.26 o
  -1  -8   8      167.65      171.63    110.58 o
   0  -8   8     1269.01     1202.26    114.55 o
   1  -8   8       84.86      116.74     92.70 o
   2  -8   8      214.25      175.58     91.88 o
   3  -8   8       10.12       -4.85     90.90 o
   4  -8   8       66.24       76.80     89.10 o
  -5  -7   8     1639.90     1503.06    116.14 o
  -4  -7   8      134.58      149.92    100.68 o
  -3  -7   8      674.58      741.94     90.55 o
  -2  -7   8      152.16      167.53    118.23 o
  -1  -7   8        0.42      -40.66     98.47 o
   0  -7   8      362.68      388.94     89.46 o
   1  -7   8      158.41      139.15     85.05 o
   2  -7   8      247.76      254.43     85.21 o
   3  -7   8     1630.03     1615.50     83.61 o
   4  -7   8      381.95      436.84     76.48 o
   5  -7   8        3.27        1.09     84.00 o
  -5  -6   8     1071.91     1049.92     88.07 o
  -4  -6   8      257.66      231.59     89.02 o
  -3  -6   8        6.27      -33.99     87.00 o
  -2  -6   8       10.60        3.80     93.98 o
  -1  -6   8      597.27      618.89     89.31 o
   0  -6   8      334.13      330.11     89.76 o
   1  -6   8      567.59      599.14     80.93 o
   2  -6   8      193.30      212.25     75.77 o
   3  -6   8       28.33        7.04     74.20 o
   4  -6   8      361.94      362.06     81.24 o
   5  -6   8      205.37      196.10     79.37 o
   6  -6   8      568.65      639.26     88.79 o
  -6  -5   8      145.69      104.87     80.68 o
  -5  -5   8      288.25      238.65     73.98 o
  -4  -5   8      213.17      177.91     88.66 o
  -3  -5   8       64.54       93.85    121.80 o
  -2  -5   8     2167.35     2241.19     97.98 o
  -1  -5   8       13.05        3.54     86.02 o
   0  -5   8      874.04      841.70     86.31 o
   1  -5   8        0.27      -10.32     76.47 o
   2  -5   8      206.43      196.30     75.51 o
   3  -5   8     1773.25     1713.96     74.26 o
   4  -5   8      704.56      725.77     72.77 o
   5  -5   8      285.66      337.07     69.85 o
   6  -5   8       59.89       49.95     80.36 o
   7  -5   8      326.59      273.04     83.13 o
  -6  -4   8       73.66       59.25     74.89 o
  -5  -4   8      129.72       97.17     85.29 o
  -4  -4   8      433.69      423.91     73.76 o
  -3  -4   8        8.99       27.83    117.43 o
  -2  -4   8      732.55      749.28     89.61 o
  -1  -4   8      389.50      406.85     89.38 o
   0  -4   8       10.88      -16.86     84.60 o
   1  -4   8     6015.74     5903.36    363.86 o
   2  -4   8      193.84      239.66     75.85 o
   3  -4   8      228.94      213.97     68.92 o
   4  -4   8       75.47       93.66     67.92 o
   5  -4   8       89.08       74.18     65.71 o
   6  -4   8     1200.90     1232.01     82.34 o
   7  -4   8      151.87      116.51     80.34 o
   8  -4   8      154.95      167.10     85.77 o
  -6  -3   8       13.84      -20.31     77.50 o
  -5  -3   8       50.07       46.46     83.72 o
  -4  -3   8     1046.26     1122.85     82.14 o
  -3  -3   8      123.65       94.27    109.97 o
  -2  -3   8     1569.35     1624.53     90.45 o
  -1  -3   8     1691.70     1670.66     85.31 o
   0  -3   8      360.84      363.60     79.37 o
   1  -3   8      927.51      921.70     82.52 o
   2  -3   8      736.37      713.10     72.72 o
   3  -3   8      406.65      438.85     73.94 o
   4  -3   8     3182.44     3187.53     77.75 o
   5  -3   8      868.05      878.87     73.32 o
   6  -3   8       39.40       28.77     70.17 o
   7  -3   8       33.35       85.86     76.22 o
   8  -3   8       60.42       60.24     76.49 o
  -6  -2   8      321.49      279.91     82.14 o
  -5  -2   8        7.64       44.41     82.72 o
  -4  -2   8      514.88      528.43     79.80 o
  -3  -2   8      333.12      317.63    121.01 o
  -2  -2   8       10.10       -2.95     83.33 o
  -1  -2   8     1539.79     1465.62     83.72 o
   0  -2   8      340.93      358.24     73.16 o
   1  -2   8     2981.20     3127.97    171.16 o
   2  -2   8     2286.42     2345.66     67.13 o
   3  -2   8     1332.08     1332.61     72.16 o
   4  -2   8       11.78       78.82     66.40 o
   5  -2   8      480.51      484.33     69.50 o
   6  -2   8      206.44      167.39     70.92 o
   7  -2   8     2085.79     2187.72    136.73 o
   8  -2   8      194.01      154.60     67.34 o
   9  -2   8       69.10       13.13     73.89 o
  -6  -1   8     1311.55     1266.72     86.67 o
  -5  -1   8        1.30      -13.80     85.67 o
  -4  -1   8      255.67      313.80     77.02 o
  -3  -1   8      402.29      456.42    113.43 o
  -2  -1   8       23.73       20.26     81.70 o
  -1  -1   8     5503.50     5643.50     88.08 o
   0  -1   8      229.82      236.24     74.15 o
   1  -1   8       14.08       39.95     62.93 o
   2  -1   8      336.03      360.27     59.29 o
   3  -1   8      463.57      594.97     61.51 o
   4  -1   8     3372.56     3433.87    152.50 o
   5  -1   8     1370.36     1428.38     68.00 o
   6  -1   8      133.54      176.47     68.65 o
   7  -1   8       40.82       26.93     70.81 o
   8  -1   8      407.71      405.06     72.28 o
   9  -1   8       26.37        7.54     75.91 o
  -6   0   8     1366.51     1453.44    184.47 o
  -5   0   8       20.55       24.53     84.07 o
  -4   0   8      249.86      202.34     78.91 o
  -3   0   8     1853.42     1837.89    120.05 o
  -2   0   8      101.60      139.34     70.05 o
  -1   0   8       31.05       17.93     66.45 o
   0   0   8      174.07      201.74     64.31 o
   1   0   8       43.82       50.60     66.23 o
   2   0   8     3825.74     3686.05    256.16 o
   3   0   8     1958.41     1861.48    110.76 o
   4   0   8      678.03      736.44     66.20 o
   5   0   8      237.88      265.09     62.60 o
   6   0   8      677.90      656.61     67.33 o
   7   0   8       85.45      119.29     66.54 o
   8   0   8      195.63      230.32     68.46 o
   9   0   8      342.89      376.18     67.80 o
  10   0   8       61.74       57.97     65.27 o
  -6   1   8      678.36      658.92    113.42 o
  -5   1   8       23.13       17.81     83.60 o
  -4   1   8        1.08      -13.44     78.03 o
  -3   1   8     1728.48     1889.88    108.97 o
  -2   1   8      562.46      460.38    108.06 o
  -1   1   8      739.99      743.97     64.64 o
   0   1   8     3226.93     3188.67    167.60 o
   1   1   8      822.43      786.90     59.79 o
   2   1   8      195.53      228.07     57.08 o
   3   1   8      118.50      167.41     62.85 o
   4   1   8      119.58      118.87     59.42 o
   5   1   8     6096.10     6151.60    106.60 o
   6   1   8     1673.41     1695.15     71.60 o
   7   1   8      603.10      601.90     65.54 o
   8   1   8        1.75       -5.26     71.55 o
   9   1   8        3.30       20.58     60.26 o
  10   1   8      248.02      218.77     66.73 o
  -6   2   8      157.96      180.46     73.88 o
  -5   2   8      102.12      105.75     93.35 o
  -4   2   8      212.66      202.15     79.99 o
  -3   2   8     1800.02     1892.00    117.68 o
  -2   2   8       37.56       96.22     97.10 o
  -1   2   8      766.97      707.76     72.09 o
   0   2   8      563.29      555.95     70.42 o
   1   2   8      483.15      556.52     60.16 o
   2   2   8     2697.49     2691.46    138.90 o
   3   2   8     3481.01     3497.77    110.18 o
   4   2   8      564.74      529.70     63.55 o
   5   2   8       76.07       78.12     69.03 o
   6   2   8      154.80      181.51     63.71 o
   7   2   8       13.25      -21.03     65.21 o
   8   2   8     1741.34     1903.96     74.31 o
   9   2   8      402.64      396.99     62.16 o
  10   2   8       26.06       46.68     62.79 o
  -6   3   8      193.05      141.30     87.41 o
  -5   3   8     1214.89     1142.90    129.11 o
  -4   3   8      345.79      287.81     83.77 o
  -3   3   8      511.69      581.64    107.14 o
  -2   3   8      309.30      302.09     99.77 o
  -1   3   8       59.67       64.94     69.79 o
   0   3   8     3078.50     3160.89     75.33 o
   1   3   8     3320.77     3505.97     99.10 o
   2   3   8      745.43      756.47     62.85 o
   3   3   8       96.92       89.47     71.21 o
   4   3   8      694.48      690.90     66.49 o
   5   3   8     1630.70     1645.60    104.45 o
   6   3   8     2533.91     2462.55     75.45 o
   7   3   8     1726.72     1719.16     66.46 o
   8   3   8      467.44      383.43     60.28 o
   9   3   8        7.44      -27.03     62.91 o
  10   3   8        0.34      -17.52     61.94 o
  -5   4   8      585.11      661.04    119.16 o
  -4   4   8       29.22       64.71     93.80 o
  -3   4   8       45.92       36.95    104.56 o
  -2   4   8     3159.26     3253.48    118.84 o
  -1   4   8      604.75      696.07     94.06 o
   0   4   8       12.30       16.95     67.00 o
   1   4   8      109.60      -47.96    139.76 o
   2   4   8      106.76      163.00     66.45 o
   3   4   8     3332.26     3152.76    180.18 o
   4   4   8     1729.27     1675.53     65.49 o
   5   4   8     2021.64     2052.30     67.87 o
   6   4   8      138.58      147.14     59.46 o
   7   4   8        1.19       23.58     56.79 o
   8   4   8     1029.92     1108.00     63.90 o
   9   4   8      807.87      837.48     61.16 o
  10   4   8      235.27      186.60     61.80 o
  11   4   8      162.06      122.75     66.12 o
  -5   5   8      244.05      380.40    116.84 o
  -4   5   8       48.24       31.58    110.76 o
  -3   5   8        1.16       85.85    113.72 o
  -2   5   8      207.11      229.27     99.72 o
  -1   5   8      130.18      151.38     97.52 o
   0   5   8      106.07       45.09     70.97 o
   1   5   8     4942.98     4830.53    159.98 o
   2   5   8     3437.01     3453.71    228.29 o
   3   5   8      126.82      152.83     62.00 o
   4   5   8       17.15       14.41     59.56 o
   5   5   8      105.01      104.62     60.41 o
   6   5   8     3589.12     3490.48     61.39 o
   7   5   8      673.91      679.71     57.37 o
   8   5   8      103.57       90.32     59.53 o
   9   5   8        6.19       17.79     55.96 o
  10   5   8       72.02       86.39     62.85 o
  11   5   8       93.43      116.51     64.87 o
  -5   6   8        1.24       -3.10     88.69 o
  -4   6   8      107.74       72.98    115.80 o
  -3   6   8      231.20      186.38    101.01 o
  -2   6   8      350.77      327.78     94.11 o
  -1   6   8      856.20      829.16    102.14 o
   0   6   8      480.79      475.79    102.18 o
   1   6   8      341.54      336.62     66.35 o
   2   6   8      522.23      560.80     80.48 o
   3   6   8     1438.71     1365.09     63.47 o
   4   6   8     3246.74     3180.77    174.06 o
   5   6   8     1574.47     1478.77     73.72 o
   6   6   8      102.31       92.11     58.38 o
   7   6   8       22.34       49.83     63.66 o
   8   6   8       25.53      -28.60     57.27 o
   9   6   8      256.67      272.68     61.65 o
  10   6   8      674.83      631.89     65.79 o
  11   6   8       48.05       63.99     64.35 o
  -4   7   8      248.83      201.36    114.14 o
  -3   7   8       37.64       29.33     94.43 o
  -2   7   8      103.83      166.02     98.00 o
  -1   7   8       22.08      -16.83     90.83 o
   0   7   8       49.94       -2.51     91.56 o
   1   7   8     1750.49     1682.99     64.32 o
   2   7   8     1740.16     1744.85     64.67 o
   3   7   8     2235.34     2225.38     61.52 o
   4   7   8      230.59      251.11     59.64 o
   5   7   8      986.16      958.14     59.22 o
   6   7   8      185.79      248.82     57.64 o
   7   7   8     1623.52     1593.03     58.66 o
   8   7   8      928.84      940.71     57.64 o
   9   7   8      138.20      188.75     57.64 o
  10   7   8       27.66        2.10     63.57 o
  11   7   8       33.74       39.11     68.31 o
  -4   8   8       25.64       74.69    109.64 o
  -3   8   8        2.68       38.78    106.97 o
  -2   8   8      242.04      257.27     99.60 o
  -1   8   8     1364.43     1324.19     94.64 o
   0   8   8      974.84      895.18     87.69 o
   1   8   8       51.45        1.52     84.91 o
   2   8   8        8.29        1.61     60.08 o
   3   8   8      111.86       97.97     59.81 o
   4   8   8     2674.53     2618.88     67.63 o
   5   8   8     2373.37     2341.75     76.89 o
   6   8   8      935.19      933.68     59.19 o
   7   8   8      124.11      123.93     59.83 o
   8   8   8        9.87        5.68     54.81 o
   9   8   8      227.92      244.35     62.73 o
  10   8   8      176.01      190.37     65.00 o
  -3   9   8      614.20      527.15    111.43 o
  -2   9   8      423.46      410.02     97.81 o
  -1   9   8       66.61      147.09     93.53 o
   0   9   8       54.79       55.64     82.12 o
   1   9   8       21.45       20.83     89.14 o
   2   9   8     2853.43     2818.70     70.73 o
   3   9   8     2289.67     2190.58     68.23 o
   4   9   8      163.42      149.40     65.29 o
   5   9   8      220.55      249.95     59.58 o
   6   9   8        8.86       25.85     64.49 o
   7   9   8     1744.06     1664.22     65.37 o
   8   9   8      479.18      540.70     59.44 o
   9   9   8      154.19      124.30     60.48 o
  10   9   8      131.48       89.79     64.01 o
  -2  10   8        6.74       -9.62    105.22 o
  -1  10   8      566.62      645.04     95.64 o
   0  10   8      287.50      284.66     93.77 o
   1  10   8     1023.87     1055.80     83.21 o
   2  10   8       10.16       31.21     86.30 o
   3  10   8      341.08      374.47     56.87 o
   4  10   8      174.46      215.36     62.94 o
   5  10   8      849.20      818.06     56.97 o
   6  10   8     2746.11     2751.26     67.47 o
   7  10   8       22.05       65.15     60.93 o
   8  10   8       17.03        8.06     60.49 o
   9  10   8      101.77      126.28     64.54 o
  10  10   8      168.53      169.01     68.84 o
  -1  11   8       91.71      142.59    102.56 o
   0  11   8        2.50       28.43     91.95 o
   1  11   8       10.41       14.58     88.18 o
   2  11   8      457.86      489.32     75.17 o
   3  11   8      964.76     1000.22     72.08 o
   4  11   8      577.26      558.05     59.81 o
   5  11   8       58.53       59.21     58.71 o
   6  11   8       20.80       37.02     62.77 o
   7  11   8      445.07      453.72     62.52 o
   8  11   8      175.14      203.10     65.17 o
   9  11   8      644.91      670.39     69.18 o
   0  12   8      985.32     1004.15    109.05 o
   1  12   8      451.01      477.61     82.71 o
   2  12   8      198.11      203.78     86.57 o
   3  12   8       58.58       71.50     80.86 o
   4  12   8      174.87      117.59     78.35 o
   5  12   8      741.31      737.62     62.71 o
   6  12   8      121.57      130.49     64.33 o
   7  12   8      205.24      189.64     67.33 o
   8  12   8       16.24       24.61     67.27 o
   9  12   8       40.58       43.94     69.44 o
   2  13   8       30.62       78.83     83.05 o
   3  13   8      781.18      756.31    126.63 o
   4  13   8      599.00      687.02     82.76 o
   5  13   8      169.40      137.48     83.08 o
   6  13   8      163.56      122.79     67.16 o
   7  13   8       63.34       60.96     70.75 o
  -3  -8   9       23.60      -68.02    102.10 o
  -2  -8   9       23.47       50.11     86.74 o
  -1  -8   9      319.98      299.28    113.41 o
   0  -8   9      203.15      189.86     94.46 o
   1  -8   9       89.33       21.62     97.35 o
   2  -8   9        4.89       21.48     99.88 o
   3  -8   9       31.22       21.96     88.75 o
  -4  -7   9      690.10      866.59    101.32 o
  -3  -7   9      768.77      786.94     99.18 o
  -2  -7   9      149.78      162.51    109.12 o
  -1  -7   9      422.12      393.44     97.13 o
   0  -7   9        2.31      -15.33     92.65 o
   1  -7   9       72.05       98.02     90.18 o
   2  -7   9      243.57      182.84     91.14 o
   3  -7   9       65.14       74.18     85.62 o
   4  -7   9      232.81      192.93     76.08 o
  -4  -6   9      180.00      227.89     96.52 o
  -3  -6   9        8.51       38.89     90.53 o
  -2  -6   9       44.97       72.10    100.16 o
  -1  -6   9      620.76      606.38     84.34 o
   0  -6   9      541.22      504.29     87.79 o
   1  -6   9       11.34       39.87     86.33 o
   2  -6   9      422.24      445.43     81.90 o
   3  -6   9        2.48       -0.60     74.93 o
   4  -6   9       43.34       65.65     81.61 o
   5  -6   9       14.07       38.72     79.48 o
  -5  -5   9       13.99       18.90     94.30 o
  -4  -5   9      161.57      156.73     81.02 o
  -3  -5   9      936.03      957.17    140.25 o
  -2  -5   9     1196.51     1109.14    105.06 o
  -1  -5   9      368.34      333.43     82.51 o
   0  -5   9      345.38      328.70     82.33 o
   1  -5   9       13.73       -2.52     74.18 o
   2  -5   9      294.70      324.79     74.79 o
   3  -5   9       46.88       29.54     74.88 o
   4  -5   9        0.74       35.56     74.83 o
   5  -5   9      337.93      333.10     75.50 o
   6  -5   9      327.02      361.81     77.97 o
  -5  -4   9      461.11      464.14     83.66 o
  -4  -4   9      376.24      405.42     80.78 o
  -3  -4   9       83.07      105.22    124.80 o
  -2  -4   9       91.91       86.70     81.79 o
  -1  -4   9      884.83      882.39     85.47 o
   0  -4   9     1135.76     1121.30     81.01 o
   1  -4   9      230.95      245.39     75.73 o
   2  -4   9      286.95      333.47     69.73 o
   3  -4   9       68.88       97.99     63.13 o
   4  -4   9      123.18      145.06     64.35 o
   5  -4   9        5.87      -15.81     65.61 o
   6  -4   9       72.88       78.99     88.50 o
   7  -4   9        9.26      -10.92     81.26 o
  -5  -3   9      287.64      281.00     89.24 o
  -4  -3   9       74.00       98.57     77.61 o
  -3  -3   9      896.94      918.22    121.34 o
  -2  -3   9      954.20      974.42     82.70 o
  -1  -3   9      188.45      195.95     78.49 o
   0  -3   9      303.99      302.72     78.91 o
   1  -3   9      197.59      208.75     78.34 o
   2  -3   9        2.13       18.36     66.90 o
   3  -3   9      176.30      165.08     76.29 o
   4  -3   9      137.84       79.49     64.14 o
   5  -3   9      128.83      163.97     73.19 o
   6  -3   9      176.83      202.05     76.50 o
   7  -3   9      974.49     1009.70    109.55 o
   8  -3   9        0.65      -19.61     79.42 o
  -6  -2   9        2.81      -32.78     79.67 o
  -5  -2   9     1199.20     1190.51     92.20 o
  -4  -2   9      765.01      800.76     77.48 o
  -3  -2   9       11.07      -21.04    107.22 o
  -2  -2   9       21.47       46.46     74.12 o
  -1  -2   9       10.25       31.94     78.45 o
   0  -2   9      619.65      643.49     76.35 o
   1  -2   9      218.41      210.00     72.72 o
   2  -2   9      724.16      730.25    111.43 o
   3  -2   9     1008.49     1030.13     65.42 o
   4  -2   9     1376.22     1340.23     75.91 o
   5  -2   9       14.25       67.80     67.37 o
   6  -2   9        2.95       13.40     70.74 o
   7  -2   9        2.26       26.51     67.85 o
   8  -2   9      391.90      424.26     72.00 o
  -6  -1   9      188.41      164.04     78.47 o
  -5  -1   9       99.94      107.26     94.53 o
  -4  -1   9       53.76       18.19     79.01 o
  -3  -1   9       18.64        7.54    106.35 o
  -2  -1   9     1553.07     1519.18     81.25 o
  -1  -1   9     1389.80     1385.49     77.19 o
   0  -1   9       37.65       44.78     65.70 o
   1  -1   9        6.39       71.55     69.84 o
   2  -1   9      437.35      433.19     66.66 o
   3  -1   9      113.62      104.55     60.68 o
   4  -1   9      499.63      530.89     63.36 o
   5  -1   9        7.23      -26.01     62.81 o
   6  -1   9     1524.85     1552.27     96.37 o
   7  -1   9      460.47      524.07     70.16 o
   8  -1   9       58.13       51.45     66.69 o
   9  -1   9       70.20       13.75     74.71 o
  -6   0   9       63.62        4.11     75.13 o
  -5   0   9      495.20      518.91     90.23 o
  -4   0   9     1054.35      952.03     82.42 o
  -3   0   9      426.89      477.00    109.01 o
  -2   0   9      432.80      408.85     77.13 o
  -1   0   9      100.47       69.66     66.68 o
   0   0   9      468.81      474.22     69.70 o
   1   0   9     1389.22     1385.53     88.25 o
   2   0   9     1050.50     1073.79    114.70 o
   3   0   9     1419.43     1478.81     66.60 o
   4   0   9       95.38      131.15     62.96 o
   5   0   9      843.06      828.49     63.43 o
   6   0   9       33.51       42.07     64.55 o
   7   0   9       23.75       47.48     66.57 o
   8   0   9        2.23      -45.81     67.42 o
   9   0   9      310.08      320.64     73.43 o
  -5   1   9       59.09       79.45     89.17 o
  -4   1   9      101.15       73.18     79.00 o
  -3   1   9      380.83      371.49     94.85 o
  -2   1   9     1273.49     1399.84    104.01 o
  -1   1   9     1763.45     1833.62    157.23 o
   0   1   9     1734.95     1646.40     88.10 o
   1   1   9      447.51      428.52     67.54 o
   2   1   9      541.97      562.69     69.37 o
   3   1   9       18.40       80.74     59.85 o
   4   1   9       17.23       -3.14     59.08 o
   5   1   9      862.10      832.02     63.88 o
   6   1   9      985.07     1001.02     66.07 o
   7   1   9     1078.86     1183.82     70.06 o
   8   1   9     1639.85     1757.28     69.41 o
   9   1   9        1.72       14.00     64.49 o
  10   1   9       14.01       12.65     64.36 o
  -5   2   9      210.93      103.13     95.94 o
  -4   2   9      461.93      437.11     80.46 o
  -3   2   9      944.41      961.46    112.35 o
  -2   2   9      508.34      494.20     97.97 o
  -1   2   9     1000.41      947.17     68.62 o
   0   2   9      115.60      168.94     66.00 o
   1   2   9     1119.94     1072.02     83.23 o
   2   2   9      435.81      469.43     83.96 o
   3   2   9     1075.67     1034.66     61.31 o
   4   2   9      491.78      474.58     65.14 o
   5   2   9     1404.61     1421.36     65.49 o
   6   2   9       13.05      -19.84     63.84 o
   7   2   9      314.80      288.97     66.16 o
   8   2   9      224.11      288.80     69.28 o
   9   2   9      504.29      499.08     65.88 o
  10   2   9      228.68      148.23     63.43 o
  -5   3   9     1305.29     1215.95    101.42 o
  -4   3   9        0.54       19.50     85.40 o
  -3   3   9      135.62       66.86    108.35 o
  -2   3   9      131.85       93.10    117.01 o
  -1   3   9      249.85      202.69     70.73 o
   0   3   9     1786.00     1752.00    163.89 o
   1   3   9      207.21      203.90     61.90 o
   2   3   9      482.70      473.37     61.61 o
   3   3   9     1917.33     1892.80     81.27 o
   4   3   9        0.89       54.96     65.71 o
   5   3   9       29.34       17.75     64.30 o
   6   3   9      601.81      573.11     67.36 o
   7   3   9      917.01      917.46     65.83 o
   8   3   9     2595.02     2676.83     99.04 o
   9   3   9       72.24       99.25     58.93 o
  10   3   9       88.70       73.43     61.13 o
  -5   4   9        5.05      -65.44    109.37 o
  -4   4   9      429.13      416.36     89.20 o
  -3   4   9      819.03      853.36    115.43 o
  -2   4   9     1514.12     1606.79    105.39 o
  -1   4   9       35.34       22.08     94.81 o
   0   4   9      216.66      223.56     63.97 o
   1   4   9      100.95      119.26     62.78 o
   2   4   9      355.91      319.42     64.05 o
   3   4   9     1191.87     1125.80     87.96 o
   4   4   9      191.26      172.29     63.58 o
   5   4   9      273.11      239.78     62.55 o
   6   4   9     2306.83     2310.00    103.16 o
   7   4   9        3.70       16.44     61.69 o
   8   4   9       41.34       20.02     55.92 o
   9   4   9      208.52      225.55     64.03 o
  10   4   9      222.37      247.72     62.57 o
  -4   5   9      598.22      543.16    112.68 o
  -3   5   9       21.54      -36.49    108.47 o
  -2   5   9       60.08      129.88    100.85 o
  -1   5   9      672.55      791.08     98.10 o
   0   5   9      357.02      436.20     66.04 o
   1   5   9     1446.77     1425.86     67.70 o
   2   5   9       83.39       77.41     66.49 o
   3   5   9      848.16      814.25     64.74 o
   4   5   9      863.69      883.33     63.89 o
   5   5   9      297.96      271.20     60.61 o
   6   5   9      101.72       87.25     65.80 o
   7   5   9      230.66      262.51     63.02 o
   8   5   9      253.89      273.18     58.76 o
   9   5   9      511.50      553.66     61.83 o
  10   5   9       95.75      118.95     59.63 o
  -4   6   9      101.25       44.61    115.89 o
  -3   6   9      577.71      609.83     96.24 o
  -2   6   9      915.97      920.80    115.34 o
  -1   6   9      808.35      763.01    105.64 o
   0   6   9       20.12        1.65     70.36 o
   1   6   9     2885.87     2806.60     74.69 o
   2   6   9      807.92      754.16     66.29 o
   3   6   9      199.01      243.30     63.36 o
   4   6   9      892.72      859.33     62.26 o
   5   6   9     2149.33     2106.35     85.69 o
   6   6   9      867.28      881.68     58.22 o
   7   6   9      529.48      514.13     65.70 o
   8   6   9      209.42      203.73     57.99 o
   9   6   9       52.87       39.85     59.16 o
  10   6   9      136.75      207.97     63.82 o
  -3   7   9       11.66       18.12    109.26 o
  -2   7   9        1.54       10.40    100.35 o
  -1   7   9       18.28       74.38     85.19 o
   0   7   9      808.96      786.30     86.82 o
   1   7   9     1109.89     1059.79     66.92 o
   2   7   9      126.07       63.17     58.95 o
   3   7   9      175.73      138.65     59.93 o
   4   7   9     2388.91     2342.07     78.24 o
   5   7   9        4.98      -16.23     58.84 o
   6   7   9       98.12      134.73     58.62 o
   7   7   9      102.40       99.02     60.53 o
   8   7   9      539.44      496.35     57.30 o
   9   7   9     1106.17     1124.36     59.88 o
  10   7   9      303.55      296.21     59.35 o
  -3   8   9       89.15      127.09    115.22 o
  -2   8   9      485.02      523.66     91.85 o
  -1   8   9     1377.76     1522.05    175.95 o
   0   8   9      136.57      138.27     82.14 o
   1   8   9      346.24      306.30     86.11 o
   2   8   9       14.14       26.54     58.51 o
   3   8   9       85.59       83.26     58.54 o
   4   8   9       26.90       20.57     59.81 o
   5   8   9        1.30       28.45     63.15 o
   6   8   9      168.93      171.27     58.42 o
   7   8   9     1464.43     1464.36     60.34 o
   8   8   9       58.79       53.74     56.03 o
   9   8   9       68.20       95.25     57.30 o
  10   8   9      194.84      197.67     64.18 o
  -2   9   9       40.66       -3.04    113.64 o
  -1   9   9       73.48      126.32     83.19 o
   0   9   9       40.79      -12.58     85.88 o
   1   9   9       32.70       16.21     88.18 o
   2   9   9     1837.48     1799.27     65.00 o
   3   9   9        0.52       -6.22     58.51 o
   4   9   9      519.20      522.65     63.41 o
   5   9   9      678.16      663.83     56.30 o
   6   9   9      529.95      553.77     59.06 o
   7   9   9      163.30      176.12     57.66 o
   8   9   9       27.83       16.91     59.35 o
   9   9   9       61.16       79.72     63.76 o
  10   9   9     1186.90     1119.62     66.44 o
  -1  10   9      208.91      164.82     94.16 o
   0  10   9      306.74      303.82     88.39 o
   1  10   9       98.81       73.47     83.02 o
   2  10   9      514.11      547.41     78.83 o
   3  10   9       52.58       33.56     56.89 o
   4  10   9        1.75        3.67     60.32 o
   5  10   9        3.53        1.04     58.49 o
   6  10   9      119.78       89.16     57.27 o
   7  10   9      659.47      733.50     58.99 o
   8  10   9      586.46      549.68     61.54 o
   9  10   9      122.30       86.89     61.45 o
   0  11   9       70.79       88.52     84.58 o
   1  11   9      153.29      151.61     82.68 o
   2  11   9       62.40       93.79     80.44 o
   3  11   9      464.21      361.68     75.69 o
   4  11   9       22.28       24.92     56.41 o
   5  11   9     1111.77     1068.54     58.59 o
   6  11   9       66.36       92.65     60.98 o
   7  11   9      106.80      109.11     63.72 o
   8  11   9      286.15      285.33     64.48 o
   9  11   9      104.52       90.05     61.13 o
   1  12   9        7.35      -25.44     86.62 o
   2  12   9      170.55      116.61     79.42 o
   3  12   9      481.22      441.84     79.26 o
   4  12   9       99.13       37.67     80.61 o
   5  12   9        5.85       11.07     64.29 o
   6  12   9       11.13       -7.23     62.94 o
   7  12   9      118.85       48.11     63.57 o
   8  12   9     1641.76     1719.75     72.38 o
   3  13   9      229.34      286.47     80.92 o
   4  13   9       87.42       91.36     79.04 o
   5  13   9        4.79      -10.10     74.77 o
   6  13   9      793.15      798.80     69.00 o
   7  13   9       20.78       20.43     69.21 o
  -2  -7  10      115.55      114.56    115.80 o
  -1  -7  10      686.97      690.66    105.87 o
   0  -7  10        2.02      -27.53     91.53 o
   1  -7  10      129.35      126.82     91.31 o
   2  -7  10        0.47       -7.15     93.54 o
   3  -7  10      282.60      283.44     88.66 o
  -3  -6  10      230.25      261.90     92.29 o
  -2  -6  10       26.89       -6.65     93.67 o
  -1  -6  10       78.24      120.65     89.38 o
   0  -6  10      119.69       99.39     85.49 o
   1  -6  10      346.42      306.48     83.65 o
   2  -6  10     1004.39     1037.45     92.37 o
   3  -6  10        2.85      -14.51     78.82 o
   4  -6  10      129.34      103.42     84.94 o
   5  -6  10        1.17      -25.01     79.82 o
  -4  -5  10        2.81       27.67     88.27 o
  -3  -5  10      323.74      329.79    132.72 o
  -2  -5  10      237.23      238.84     89.92 o
  -1  -5  10      386.95      406.05     85.74 o
   0  -5  10      784.62      773.76     82.08 o
   1  -5  10      112.51      102.59     78.39 o
   2  -5  10       43.82       40.01     76.12 o
   3  -5  10       86.18      135.76     68.28 o
   4  -5  10       95.09      146.14     74.08 o
   5  -5  10      694.39      717.51     75.83 o
   6  -5  10       60.95       54.12     76.58 o
  -4  -4  10      520.55      547.56     83.39 o
  -3  -4  10     1401.35     1525.85    131.51 o
  -2  -4  10       29.09       45.20     81.53 o
  -1  -4  10       68.74       95.70     81.34 o
   0  -4  10      459.32      450.25     76.14 o
   1  -4  10      876.93      850.09     74.54 o
   2  -4  10     1126.83     1098.45     71.93 o
   3  -4  10     1750.92     1731.72    104.72 o
   4  -4  10        2.28       11.69     70.41 o
   5  -4  10      263.90      257.22     70.74 o
   6  -4  10      313.68      311.57     75.27 o
   7  -4  10       14.06      -20.26     80.19 o
  -4  -3  10       94.85       78.13     90.48 o
  -3  -3  10      133.78      103.76    107.01 o
  -2  -3  10       45.52       31.43     76.53 o
  -1  -3  10      267.01      264.24     81.23 o
   0  -3  10     1709.60     1686.29     76.89 o
   1  -3  10       65.98       31.17     68.52 o
   2  -3  10      349.08      346.33     70.64 o
   3  -3  10       41.71       13.77     64.18 o
   4  -3  10      531.61      526.96     71.77 o
   5  -3  10      958.30      956.42     69.69 o
   6  -3  10      244.58      256.73     73.94 o
   7  -3  10        5.33        2.90     74.14 o
  -5  -2  10      427.54      438.49     89.92 o
  -4  -2  10      513.32      487.96     80.05 o
  -3  -2  10      618.89      581.68    114.43 o
  -2  -2  10      798.83      773.06     81.05 o
  -1  -2  10      162.02      133.44     71.61 o
   0  -2  10      147.56      141.66     66.76 o
   1  -2  10        7.41       21.82     63.52 o
   2  -2  10      185.01      183.08     70.42 o
   3  -2  10     1782.10     1842.30    131.03 o
   4  -2  10        6.33       14.42     64.57 o
   5  -2  10      220.18      219.20     73.99 o
   6  -2  10       53.03       74.32     72.57 o
   7  -2  10      156.15      155.91     72.44 o
   8  -2  10      257.32      268.67     75.36 o
  -5  -1  10      471.96      589.24    102.37 o
  -4  -1  10       61.51      102.44     83.80 o
  -3  -1  10       45.32       -3.75    105.18 o
  -2  -1  10     1242.30     1149.68    129.38 o
  -1  -1  10      809.90      805.30     67.28 o
   0  -1  10     1495.69     1520.72     74.09 o
   1  -1  10     3873.18     3850.17    270.97 o
   2  -1  10      436.49      427.13     62.81 o
   3  -1  10      123.51       96.98     62.54 o
   4  -1  10       94.02       74.86     68.30 o
   5  -1  10       92.75       97.06     64.41 o
   6  -1  10     1568.58     1661.68     86.50 o
   7  -1  10       19.97       41.31     65.24 o
   8  -1  10        8.80        8.73     69.56 o
  -5   0  10       31.26       81.78     90.73 o
  -4   0  10      102.68       87.93     84.91 o
  -3   0  10      162.61      253.14    106.47 o
  -2   0  10     2319.68     2402.74    119.64 o
  -1   0  10      407.85      392.06     73.50 o
   0   0  10       65.85       34.06     70.95 o
   1   0  10      747.02      775.73    106.56 o
   2   0  10      981.23     1003.33     92.23 o
   3   0  10     2289.89     2296.00    151.06 o
   4   0  10      693.62      672.41     63.64 o
   5   0  10      144.61      148.58     66.43 o
   6   0  10      119.69      136.33     65.39 o
   7   0  10       49.87       76.68     67.81 o
   8   0  10        2.17       62.83     62.00 o
   9   0  10      374.75      341.21     75.19 o
  -5   1  10        9.73       12.25     91.75 o
  -4   1  10     1160.54     1255.77    130.88 o
  -3   1  10       15.43       21.91    109.51 o
  -2   1  10      307.23      242.81     92.85 o
  -1   1  10      170.93      159.55     68.92 o
   0   1  10      944.98      978.57     74.92 o
   1   1  10     3744.22     3705.60    160.65 o
   2   1  10      600.70      580.79     65.56 o
   3   1  10      200.15      179.59     59.19 o
   4   1  10       64.28       35.34     63.12 o
   5   1  10       59.81       15.81     64.01 o
   6   1  10      500.80      506.55     66.90 o
   7   1  10     1195.67     1258.42     67.32 o
   8   1  10        0.39        8.34     58.78 o
   9   1  10      379.45      440.88     80.04 o
  -5   2  10        8.89      -25.22     98.73 o
  -4   2  10      842.65      958.42    108.39 o
  -3   2  10       54.38       41.24     96.22 o
  -2   2  10      214.50      286.30     93.02 o
  -1   2  10     3185.53     3139.76    202.03 o
   0   2  10       94.09       79.03     69.35 o
   1   2  10       43.60       47.64     62.59 o
   2   2  10      122.09       99.03     63.20 o
   3   2  10      629.06      620.33     63.36 o
   4   2  10     4689.60     4624.38    460.94 o
   5   2  10      155.64      184.21     61.97 o
   6   2  10       48.01       55.62     62.12 o
   7   2  10       87.42      114.30     64.45 o
   8   2  10      365.47      311.93     67.05 o
   9   2  10       64.00       17.56     68.34 o
  10   2  10       50.75       77.29     63.61 o
  -4   3  10      790.89      870.62     94.35 o
  -3   3  10      294.89      322.71    103.18 o
  -2   3  10       21.92       -9.33    104.81 o
  -1   3  10      422.36      418.44     71.84 o
   0   3  10      490.65      404.84     70.37 o
   1   3  10      863.58      892.21     65.60 o
   2   3  10     1548.56     1480.83    123.53 o
   3   3  10      423.88      451.76     64.85 o
   4   3  10       35.43       48.51     65.66 o
   5   3  10       84.06       98.53     61.22 o
   6   3  10       20.38       31.29     60.09 o
   7   3  10      131.83      154.53     64.82 o
   8   3  10        3.90      -15.09     74.20 o
   9   3  10      126.72      137.83     59.67 o
  10   3  10       12.25      -11.02     65.25 o
  -4   4  10        6.82       12.68     92.38 o
  -3   4  10       77.94      132.30    102.72 o
  -2   4  10      471.79      511.91    100.02 o
  -1   4  10     2047.87     2133.65    102.81 o
   0   4  10      799.27      765.72     76.35 o
   1   4  10      543.18      546.33     63.18 o
   2   4  10      564.01      513.62     63.27 o
   3   4  10      529.58      501.29     64.89 o
   4   4  10     1202.99     1106.15     64.55 o
   5   4  10     2481.88     2583.24    205.97 o
   6   4  10       38.43       14.10     62.47 o
   7   4  10        6.82       -2.42     64.27 o
   8   4  10      319.36      304.72     64.83 o
   9   4  10      314.51      300.40     58.78 o
  10   4  10      162.23      134.34     59.49 o
  -4   5  10      105.67      129.06     99.91 o
  -3   5  10     1327.38     1362.39    111.64 o
  -2   5  10       50.42       10.87    103.39 o
  -1   5  10        0.57      -50.94     94.31 o
   0   5  10      178.06      149.64     68.79 o
   1   5  10      187.37      139.39     64.26 o
   2   5  10     2225.20     2172.95     68.86 o
   3   5  10     1238.28     1256.09    145.77 o
   4   5  10      691.88      673.45     64.42 o
   5   5  10      914.02      882.38     64.67 o
   6   5  10      296.65      290.37     69.95 o
   7   5  10      447.32      469.27     64.76 o
   8   5  10      954.64      993.79     63.46 o
   9   5  10      117.05       75.54     61.63 o
  10   5  10      602.16      636.18     61.34 o
  -3   6  10       13.78      -53.49    105.72 o
  -2   6  10       19.33      -75.31     99.60 o
  -1   6  10      216.02      236.52    102.56 o
   0   6  10     1654.47     1648.01     81.58 o
   1   6  10      538.55      582.83     64.73 o
   2   6  10      116.01      131.11     65.11 o
   3   6  10        8.13       21.15     63.11 o
   4   6  10       44.58       71.71     65.29 o
   5   6  10     1211.85     1189.43     66.78 o
   6   6  10      602.41      629.93     80.27 o
   7   6  10       37.04       46.44     55.32 o
   8   6  10      496.49      507.12     60.04 o
   9   6  10      129.13      155.46     55.42 o
  10   6  10      113.21      145.88     64.86 o
  -3   7  10      593.21      539.69    113.35 o
  -2   7  10      851.81      881.75     94.87 o
  -1   7  10      359.67      283.92     84.64 o
   0   7  10        4.77      -30.70     97.81 o
   1   7  10        4.44       -2.11     67.21 o
   2   7  10      114.57      126.99     64.32 o
   3   7  10     2627.90     2660.64    149.04 o
   4   7  10      365.67      330.86     62.37 o
   5   7  10      626.43      619.02     61.37 o
   6   7  10       82.60      152.49     56.13 o
   7   7  10      289.21      277.74     56.52 o
   8   7  10     1427.22     1399.29     59.87 o
   9   7  10       32.90       13.90     62.30 o
  10   7  10       50.94       67.38     66.89 o
  -2   8  10       61.79       45.95     95.63 o
  -1   8  10      445.86      439.82     83.38 o
   0   8  10     1727.42     1662.65    140.90 o
   1   8  10     1577.66     1468.63     68.50 o
   2   8  10      327.48      321.65     59.27 o
   3   8  10      193.98      193.37     57.89 o
   4   8  10        4.88       28.34     58.75 o
   5   8  10      316.48      357.49     58.23 o
   6   8  10     1154.63     1144.71     60.37 o
   7   8  10      289.87      287.31     57.85 o
   8   8  10      181.89      173.11     56.45 o
   9   8  10       33.05       31.69     58.09 o
  10   8  10       64.25       65.69     62.98 o
  -1   9  10      147.48      108.63     92.33 o
   0   9  10      212.31      289.64     79.24 o
   1   9  10        9.80       21.97     82.47 o
   2   9  10      419.58      385.18     61.55 o
   3   9  10      830.92      845.73     59.23 o
   4   9  10     1253.77     1250.77     60.86 o
   5   9  10       78.50      147.87     59.25 o
   6   9  10      396.86      363.22     55.80 o
   7   9  10       15.61      -11.27     57.54 o
   8   9  10        3.74       -8.68     57.48 o
   9   9  10      149.44      140.60     60.37 o
   0  10  10        9.45       34.83     91.27 o
   1  10  10     2685.53     2569.51     89.87 o
   2  10  10      337.95      346.22     78.94 o
   3  10  10       13.59       62.33     62.23 o
   4  10  10        3.08      -36.08     60.74 o
   5  10  10       22.04      -21.34     56.30 o
   6  10  10      640.18      713.34     55.91 o
   7  10  10      185.57      145.50     56.28 o
   8  10  10       93.97       98.70     61.92 o
   9  10  10      487.98      450.43     62.02 o
   1  11  10       28.45      -27.82     79.96 o
   2  11  10      340.32      300.85     87.74 o
   3  11  10       11.10       80.87     82.62 o
   4  11  10      972.89      962.36     64.30 o
   5  11  10      505.47      445.63     58.85 o
   6  11  10        1.94       -9.92     64.32 o
   7  11  10       13.49        2.94     61.80 o
   8  11  10      127.47      147.02     63.44 o
   2  12  10      335.16      300.33     84.31 o
   3  12  10      992.44      982.30     81.13 o
   4  12  10       98.39       53.11     61.51 o
   5  12  10        1.00       -3.47     60.73 o
   6  12  10        4.18       26.42     61.68 o
   7  12  10      259.43      328.54     63.01 o
  -1  -6  11       15.28       17.59     96.74 o
   0  -6  11        1.65       17.11     90.56 o
   1  -6  11      361.98      334.20     89.46 o
   2  -6  11        0.44      -13.49     82.91 o
   3  -6  11      441.98      423.38     84.74 o
  -2  -5  11      555.89      627.54     98.90 o
  -1  -5  11       28.26       37.59     89.36 o
   0  -5  11        1.38      -17.32     84.27 o
   1  -5  11      661.80      712.19     89.60 o
   2  -5  11        9.94       40.73     83.46 o
   3  -5  11       75.16       65.08     76.65 o
   4  -5  11        3.96      -35.21     80.34 o
  -3  -4  11       66.31       44.99    126.93 o
  -2  -4  11      214.16      225.62     88.35 o
  -1  -4  11        5.84        2.65     81.80 o
   0  -4  11      331.49      305.61     82.56 o
   1  -4  11      121.34      100.66     76.69 o
   2  -4  11        5.88        5.16     71.62 o
   3  -4  11       50.92       54.53     67.08 o
   4  -4  11      845.25      871.01     70.50 o
   5  -4  11      237.34      232.46     76.78 o
   6  -4  11       19.97       46.53     77.71 o
  -3  -3  11       70.95       57.28    128.34 o
  -2  -3  11       57.30       55.85     86.59 o
  -1  -3  11      963.65     1023.06     80.93 o
   0  -3  11      279.23      261.16     75.11 o
   1  -3  11      464.22      460.30     70.41 o
   2  -3  11      497.92      541.54     71.15 o
   3  -3  11      135.85      168.74     71.63 o
   4  -3  11        0.76       -3.18     70.19 o
   5  -3  11      183.36      186.78     77.27 o
   6  -3  11       43.64       47.42     74.30 o
  -4  -2  11      526.20      565.97     85.85 o
  -3  -2  11      150.48      156.29    123.68 o
  -2  -2  11      102.37      121.47     85.13 o
  -1  -2  11     1710.87     1561.25    140.19 o
   0  -2  11      231.26      232.46     69.11 o
   1  -2  11      282.46      285.21     66.73 o
   2  -2  11      316.03      316.74     72.21 o
   3  -2  11        2.21        8.09     63.81 o
   4  -2  11      754.08      812.81     64.84 o
   5  -2  11      351.41      356.71     73.24 o
   6  -2  11      626.30      702.29     70.90 o
   7  -2  11       16.07       48.49     71.13 o
  -4  -1  11       24.92       -1.12     85.14 o
  -3  -1  11       92.78      103.31    126.13 o
  -2  -1  11      277.04      251.83     74.47 o
  -1  -1  11      258.08      282.62     70.70 o
   0  -1  11      233.64      242.12     66.23 o
   1  -1  11      151.24      161.37     70.27 o
   2  -1  11      634.10      624.51     72.50 o
   3  -1  11      648.41      713.87     70.16 o
   4  -1  11      148.22      121.48     60.15 o
   5  -1  11       31.04      -13.22     72.90 o
   6  -1  11        4.73       52.65     66.58 o
   7  -1  11      393.26      526.16     68.29 o
   8  -1  11      146.00       99.95     72.27 o
  -4   0  11       30.33      -38.63     88.17 o
  -3   0  11     1550.83     1608.75    117.59 o
  -2   0  11       72.96       81.23    104.76 o
  -1   0  11        1.34        3.35     70.49 o
   0   0  11      456.24      489.08     65.69 o
   1   0  11      145.55      167.08     67.27 o
   2   0  11      114.16      110.71     60.54 o
   3   0  11       64.50       51.74     62.56 o
   4   0  11        4.49      -16.86     72.59 o
   5   0  11     1630.93     1563.51    119.74 o
   6   0  11      607.39      609.25     67.82 o
   7   0  11      245.39      243.96     61.98 o
   8   0  11       13.07        7.06     72.76 o
  -4   1  11      117.83      112.27     90.71 o
  -3   1  11      523.02      489.33    115.09 o
  -2   1  11       18.05      -17.04    104.60 o
  -1   1  11       61.19       67.28     67.65 o
   0   1  11      244.76      285.36     68.54 o
   1   1  11       41.13       62.46     62.00 o
   2   1  11      320.73      311.28     68.72 o
   3   1  11       42.99       61.36     65.71 o
   4   1  11     1002.00     1014.84     67.89 o
   5   1  11       13.53      -24.55     60.62 o
   6   1  11      120.59      108.85     63.68 o
   7   1  11        9.69       43.60     63.60 o
   8   1  11      703.57      739.61     68.23 o
   9   1  11      212.46      249.45     74.44 o
  -4   2  11        1.65       14.26     91.51 o
  -3   2  11      479.35      442.76    104.22 o
  -2   2  11      570.51      480.83     95.52 o
  -1   2  11       44.58       76.17     69.25 o
   0   2  11      338.94      331.02     67.62 o
   1   2  11      363.21      398.26     69.38 o
   2   2  11     2175.67     2237.42    167.96 o
   3   2  11      309.19      312.62     62.08 o
   4   2  11      322.34      329.99     76.88 o
   5   2  11     1675.89     1641.78     67.74 o
   6   2  11      764.84      755.98     64.71 o
   7   2  11      998.93     1088.70     68.06 o
   8   2  11       25.86       41.39     60.85 o
   9   2  11        7.62       13.56     67.70 o
  -3   3  11        0.13       12.50     99.97 o
  -2   3  11      127.14      114.14    111.14 o
  -1   3  11      121.93       85.49     64.82 o
   0   3  11       85.71       19.88     70.74 o
   1   3  11      208.63      239.08     64.18 o
   2   3  11      534.90      611.97     71.04 o
   3   3  11     2936.14     3018.28    240.06 o
   4   3  11      555.27      578.35     63.16 o
   5   3  11      360.81      358.31     65.11 o
   6   3  11      176.49      130.02     62.60 o
   7   3  11        0.94      -11.16     61.69 o
   8   3  11      746.27      734.86     59.57 o
   9   3  11      318.37      358.30    135.40 o
  -3   4  11       31.73      -28.78    109.10 o
  -2   4  11      242.01      198.86     97.77 o
  -1   4  11      679.48      670.62    100.77 o
   0   4  11        0.40      -18.61     65.76 o
   1   4  11     1553.43     1535.85     73.67 o
   2   4  11     1307.92     1259.22     71.67 o
   3   4  11      106.17       75.49     62.63 o
   4   4  11      381.93      333.04     62.49 o
   5   4  11      277.79      289.48     62.28 o
   6   4  11     1653.34     1756.25     68.37 o
   7   4  11     1020.56     1022.57     65.96 o
   8   4  11       37.63       28.70     61.44 o
   9   4  11       22.64      -11.70     55.04 o
  -3   5  11      320.64      327.16    112.01 o
  -2   5  11      245.31      274.22    103.26 o
  -1   5  11       71.18       72.27    100.22 o
   0   5  11       50.78       64.72     68.60 o
   1   5  11      229.67      312.73     69.18 o
   2   5  11       33.00       11.77     62.81 o
   3   5  11      203.98      170.74     66.29 o
   4   5  11      983.51      916.25    111.93 o
   5   5  11     1384.28     1513.67    141.50 o
   6   5  11      442.77      441.98     65.15 o
   7   5  11       21.43       43.18     64.92 o
   8   5  11       49.62        1.20     65.35 o
   9   5  11      843.25      823.83     57.16 o
  10   5  11      567.14      513.14     60.03 o
  -2   6  11        0.68      -27.20     97.35 o
  -1   6  11      278.75      271.64     95.64 o
   0   6  11      426.75      411.20     70.09 o
   1   6  11      727.20      707.22     66.92 o
   2   6  11      197.08      232.45     74.17 o
   3   6  11     1141.01     1138.55     74.02 o
   4   6  11      143.40      161.00     64.62 o
   5   6  11        5.30      -14.05     62.38 o
   6   6  11      406.27      450.01     61.77 o
   7   6  11      389.09      418.13     65.52 o
   8   6  11      863.75      833.63     70.33 o
   9   6  11       21.45       -9.09     60.70 o
  10   6  11       73.35       81.42     59.81 o
  -2   7  11      270.74      210.74     95.43 o
  -1   7  11      354.51      386.61     98.60 o
   0   7  11      476.20      436.39     98.77 o
   1   7  11      176.04      166.54     64.36 o
   2   7  11        9.40       22.05     64.93 o
   3   7  11        4.62      -18.60     63.84 o
   4   7  11      984.24     1015.02     67.49 o
   5   7  11      882.12      972.77     67.70 o
   6   7  11      830.90      817.86     56.61 o
   7   7  11       38.98       60.75     58.11 o
   8   7  11        3.77       23.78     57.85 o
   9   7  11      242.89      260.86     59.62 o
  -1   8  11      150.29      194.77     90.70 o
   0   8  11        3.59       39.19     81.88 o
   1   8  11      143.27       92.69     56.60 o
   2   8  11      663.17      642.48     61.42 o
   3   8  11     1169.36     1187.86     64.72 o
   4   8  11        2.54       17.33     57.35 o
   5   8  11        8.03       -2.02     57.24 o
   6   8  11       32.43       58.82     60.57 o
   7   8  11     1277.07     1206.96     65.24 o
   8   8  11      557.47      547.36     62.94 o
   9   8  11      542.29      540.30     61.29 o
   0   9  11        4.71      -14.68     88.93 o
   1   9  11      781.29      641.75     80.04 o
   2   9  11       19.07      -38.82     61.12 o
   3   9  11      123.88       88.81     57.89 o
   4   9  11       16.18       13.73     59.33 o
   5   9  11      684.12      668.75     61.38 o
   6   9  11     1350.76     1371.92     96.86 o
   7   9  11        3.59      -22.36     58.57 o
   8   9  11      110.17      106.62     62.21 o
   9   9  11      181.22       97.55     64.06 o
   1  10  11      398.51      367.87     84.19 o
   2  10  11      963.41      877.70     86.75 o
   3  10  11      220.82      186.38     62.28 o
   4  10  11      471.37      496.72     62.85 o
   5  10  11        0.72       17.09     59.29 o
   6  10  11       13.62       -5.35     57.45 o
   7  10  11      169.11      138.34     57.52 o
   8  10  11      302.36      305.74     65.68 o
   2  11  11       17.19       77.35     80.49 o
   3  11  11      344.72      266.78     65.27 o
   4  11  11       36.99       62.97     59.92 o
   5  11  11      321.71      312.72     57.90 o
   6  11  11      194.36      147.73     61.58 o
   7  11  11      378.56      372.15     63.65 o
   8  11  11       39.56       34.80     65.12 o
   4  12  11      629.46      570.44     66.80 o
   5  12  11      207.06      195.30     64.02 o
   6  12  11       29.31        7.53     64.87 o
   1  -5  12      161.63      173.14     86.05 o
   2  -5  12       64.02       83.88     83.04 o
  -1  -4  12      484.42      450.89     90.02 o
   0  -4  12      123.86       97.42     87.58 o
   1  -4  12       25.00       13.56     82.03 o
   2  -4  12        7.64       39.28     79.03 o
   3  -4  12      134.26      109.60     71.37 o
   4  -4  12      333.51      350.14     73.35 o
  -2  -3  12       17.91       21.89     93.23 o
  -1  -3  12      217.18      213.34     82.26 o
   0  -3  12      627.56      641.90     83.33 o
   1  -3  12      306.62      349.78     75.45 o
   2  -3  12      436.95      493.11     70.55 o
   3  -3  12       29.96       46.21     70.09 o
   4  -3  12       65.78       28.90     73.46 o
   5  -3  12       63.56       85.34     77.50 o
  -2  -2  12      676.57      735.17     85.84 o
  -1  -2  12      394.16      438.25     81.16 o
   0  -2  12      404.41      405.41     73.73 o
   1  -2  12       12.80       21.58     71.34 o
   2  -2  12      256.76      284.38     85.23 o
   3  -2  12      123.45      146.36     71.16 o
   4  -2  12      173.90      100.11     68.46 o
   5  -2  12      449.97      393.14     69.40 o
   6  -2  12       12.20       20.84     74.26 o
  -2  -1  12      195.17      227.73    123.63 o
  -1  -1  12       13.90        7.75     73.72 o
   0  -1  12       46.84       10.60     65.55 o
   1  -1  12      726.07      802.20     73.74 o
   2  -1  12      839.50      962.55     67.25 o
   3  -1  12        2.14        1.63     63.02 o
   4  -1  12        1.26       58.38     67.45 o
   5  -1  12      666.19      670.98     66.96 o
   6  -1  12      161.68       72.69     69.79 o
   7  -1  12       18.16        7.81     65.22 o
  -3   0  12      245.64      230.36    109.26 o
  -2   0  12      668.20      715.48    111.01 o
  -1   0  12      377.35      378.89     75.98 o
   0   0  12      972.91     1015.52    144.30 o
   1   0  12       51.89        2.04     61.04 o
   2   0  12       26.22       39.77     58.85 o
   3   0  12        0.97      -16.86     63.36 o
   4   0  12      588.98      605.42     70.88 o
   5   0  12      785.31      777.43     67.48 o
   6   0  12      542.35      553.27     69.08 o
   7   0  12        4.77       44.84     64.79 o
   8   0  12      398.26      399.33     71.61 o
  -3   1  12      401.89      511.16    116.43 o
  -2   1  12       80.76       55.99    118.97 o
  -1   1  12       15.05      -33.26     75.49 o
   0   1  12      414.64      427.24     71.57 o
   1   1  12      387.23      433.57     63.62 o
   2   1  12      587.25      673.13     63.00 o
   3   1  12      570.62      627.50     63.09 o
   4   1  12       14.48       16.23     62.48 o
   5   1  12       30.07        7.56     64.87 o
   6   1  12        4.92       52.54     64.61 o
   7   1  12       27.52       49.39     59.59 o
   8   1  12        9.63        7.57     65.87 o
  -2   2  12      102.80      125.43    120.59 o
  -1   2  12      545.97      555.46     77.34 o
   0   2  12     1458.63     1418.61     72.59 o
   1   2  12      224.23      230.71     65.57 o
   2   2  12       14.00       -4.04     62.95 o
   3   2  12      878.10      893.58     65.27 o
   4   2  12       36.48       45.50     63.84 o
   5   2  12      112.39      116.49     70.99 o
   6   2  12      654.83      653.67     65.81 o
   7   2  12      133.97       95.29     66.61 o
   8   2  12      319.11      330.00     67.51 o
  -2   3  12      919.24      994.66    114.05 o
  -1   3  12        4.80      -13.14     70.09 o
   0   3  12        2.18      -56.38     70.70 o
   1   3  12       13.76      -14.52     68.17 o
   2   3  12      848.44      840.90     65.28 o
   3   3  12     1946.56     2014.36    135.59 o
   4   3  12        3.03       29.07     65.49 o
   5   3  12       12.93      -28.39     67.01 o
   6   3  12      156.56      165.40     61.16 o
   7   3  12      171.95      157.73     56.67 o
   8   3  12       66.38       64.51     66.01 o
   9   3  12       28.93       56.24     66.51 o
  -2   4  12       44.39       98.39    106.64 o
  -1   4  12       46.78       72.36     95.52 o
   0   4  12      297.23      253.96     90.79 o
   1   4  12      971.07     1000.94     68.15 o
   2   4  12      102.94       56.36     65.56 o
   3   4  12        1.82      -11.17     62.22 o
   4   4  12      130.44      144.08     65.23 o
   5   4  12       60.82       88.53     62.13 o
   6   4  12      391.52      403.86     61.58 o
   7   4  12      160.52       79.43     60.12 o
   8   4  12      134.19      120.39     68.22 o
   9   4  12      360.90      351.31     68.59 o
  -2   5  12      785.16      726.31    113.89 o
  -1   5  12     1030.68      979.20    103.26 o
   0   5  12        5.38      -11.42     66.32 o
   1   5  12      269.21      222.00     66.57 o
   2   5  12      620.15      613.22     65.80 o
   3   5  12       85.27       85.75     63.77 o
   4   5  12      471.43      506.66     86.48 o
   5   5  12       50.03       25.97     65.09 o
   6   5  12      259.90      266.48     61.18 o
   7   5  12      126.02       84.50     57.10 o
   8   5  12       15.40       15.10     63.26 o
   9   5  12       56.03       25.24     61.71 o
  -1   6  12       14.47      -14.12    100.18 o
   0   6  12      315.01      344.95     87.27 o
   1   6  12      806.21      764.65     65.79 o
   2   6  12      682.45      696.05     64.52 o
   3   6  12       76.36       65.54     61.96 o
   4   6  12      554.63      543.82     62.72 o
   5   6  12       40.15       27.13     62.24 o
   6   6  12      286.23      255.05     62.88 o
   7   6  12       40.13       58.91     60.99 o
   8   6  12       45.97       78.29     55.09 o
   9   6  12       21.20       63.60     58.41 o
  -1   7  12      806.86      831.03    105.60 o
   0   7  12       52.34       18.29    107.22 o
   1   7  12        5.18       22.40     60.64 o
   2   7  12      161.36      172.97     57.89 o
   3   7  12      109.11       94.89     60.77 o
   4   7  12      631.22      611.32     63.71 o
   5   7  12       60.79       85.45     68.11 o
   6   7  12        6.86      -12.00     63.71 o
   7   7  12      687.85      642.01     59.28 o
   8   7  12       18.20        1.39     58.34 o
   9   7  12       97.07       83.44     62.23 o
   0   8  12       95.36       83.66     86.27 o
   1   8  12      452.00      305.53     84.42 o
   2   8  12      794.63      797.58     60.20 o
   3   8  12       31.94       43.77     55.39 o
   4   8  12       18.78       -8.46     55.98 o
   5   8  12      175.11      212.78     57.39 o
   6   8  12       36.41       24.65     57.58 o
   7   8  12      384.28      365.50     59.28 o
   8   8  12        4.33      -14.30     61.26 o
   9   8  12        2.18      -40.68     61.60 o
   1   9  12      145.92      145.12     85.94 o
   2   9  12      107.98       51.72     61.60 o
   3   9  12        0.89      -48.04     58.39 o
   4   9  12       56.07       41.03     53.02 o
   5   9  12      361.20      451.91     61.16 o
   6   9  12       29.27       64.54     60.25 o
   7   9  12        3.82       -2.87     59.22 o
   8   9  12      171.24      187.52     66.61 o
   2  10  12      264.59      187.04     80.72 o
   3  10  12      783.87      698.94     64.95 o
   4  10  12      187.08      146.33     59.26 o
   5  10  12      163.10      140.01     59.58 o
   6  10  12      252.70      243.57     62.69 o
   7  10  12       20.11      -21.10     61.19 o
   4  11  12       89.67       76.81     58.59 o
   5  11  12      114.69       80.41     62.20 o
   6  11  12      374.72      321.65     62.45 o
   1  -3  13       74.26       35.18     79.65 o
   2  -3  13      171.22      115.90     75.97 o
   3  -3  13      916.34      937.09    119.09 o
   0  -2  13      395.56      393.06     79.89 o
   1  -2  13      171.19      173.13     74.69 o
   2  -2  13       78.35        2.16     78.89 o
   3  -2  13       94.24       55.13     78.27 o
   4  -2  13      150.12      138.96     77.57 o
   5  -2  13       25.35       -5.38     73.05 o
  -1  -1  13       12.67       10.09     76.76 o
   0  -1  13       11.58       -4.08     73.63 o
   1  -1  13        4.24       49.07     68.05 o
   2  -1  13        9.58      -19.23     70.69 o
   3  -1  13      466.51      481.16     76.42 o
   4  -1  13      203.15      266.07     74.39 o
   5  -1  13      206.98      241.04     70.34 o
   6  -1  13      113.30      147.02     71.04 o
  -1   0  13       81.37       59.60     79.49 o
   0   0  13        8.08       26.29     73.69 o
   1   0  13     1369.25     1382.46    127.26 o
   2   0  13      830.28      863.09     93.04 o
   3   0  13      160.82      126.78     73.06 o
   4   0  13       57.06       68.85     67.78 o
   5   0  13        7.50       24.37     63.95 o
   6   0  13      230.00      250.44     70.18 o
  -1   1  13      565.26      572.59     74.42 o
   0   1  13      171.84      169.38     78.19 o
   1   1  13      637.27      562.07     66.98 o
   2   1  13        0.51      -11.28     68.93 o
   3   1  13      414.28      452.72     66.04 o
   4   1  13     1302.46     1291.02    101.74 o
   5   1  13      140.56      181.23     68.16 o
   6   1  13      324.73      334.63     62.22 o
   7   1  13       63.39      107.38     68.79 o
  -1   2  13      443.53      450.63     74.57 o
   0   2  13      124.22      148.57     72.35 o
   1   2  13      223.82      272.55     70.42 o
   2   2  13      196.71      239.21     68.00 o
   3   2  13      391.11      375.52     69.95 o
   4   2  13       37.15       53.59     66.60 o
   5   2  13        1.77       -8.65     61.98 o
   6   2  13        3.13       29.27     58.47 o
   7   2  13      378.63      366.74     66.41 o
  -1   3  13      644.11      616.21    119.26 o
   0   3  13      376.17      377.99     72.43 o
   1   3  13      249.33      252.36     65.96 o
   2   3  13      275.87      237.13     65.50 o
   3   3  13      451.89      465.17     72.68 o
   4   3  13      470.83      481.34     65.99 o
   5   3  13     1138.54     1239.40    110.26 o
   6   3  13      188.89      189.75     59.52 o
   7   3  13        6.04       -6.93     64.89 o
   8   3  13        0.44       18.66     66.44 o
  -1   4  13       37.38        8.50    111.01 o
   0   4  13       72.51       74.38     71.94 o
   1   4  13        2.94       21.93     69.59 o
   2   4  13      636.98      626.43     66.55 o
   3   4  13       46.61      105.98     65.38 o
   4   4  13     1043.42      978.28     96.47 o
   5   4  13       86.49      124.57     57.86 o
   6   4  13      207.64      228.11     59.12 o
   7   4  13      505.50      488.61     68.43 o
   8   4  13       17.61       19.08     66.32 o
   0   5  13      460.18      429.86     68.04 o
   1   5  13      384.86      359.42     64.37 o
   2   5  13      139.15      103.38     63.73 o
   3   5  13      107.02       90.81     65.25 o
   4   5  13      130.65      100.09     57.92 o
   5   5  13     1279.47     1231.48    110.45 o
   6   5  13      428.91      375.42     60.75 o
   7   5  13      487.74      437.69     67.62 o
   8   5  13       74.36       75.13     63.99 o
   0   6  13        6.10       52.61    113.72 o
   1   6  13        2.67       10.70     67.32 o
   2   6  13        7.37       54.52     60.06 o
   3   6  13     1915.31     1820.84    198.05 o
   4   6  13      935.07      914.62     79.29 o
   5   6  13       20.72        8.34     91.93 o
   6   6  13       15.85       21.69     65.25 o
   7   6  13       50.77       -0.41     63.59 o
   8   6  13     1523.22     1480.55     68.25 o
   1   7  13      382.17      372.21     67.38 o
   2   7  13      367.22      327.44     68.23 o
   3   7  13      255.62      233.25     65.53 o
   4   7  13       13.37       -8.85     64.59 o
   5   7  13      303.42      285.90     63.80 o
   6   7  13      321.83      372.44     62.21 o
   7   7  13      329.75      316.25     61.73 o
   8   7  13        3.20       -7.73     62.93 o
   1   8  13       38.88       10.54     95.56 o
   2   8  13        9.27       28.19     70.89 o
   3   8  13      691.32      602.40     71.99 o
   4   8  13      163.07      136.09     69.18 o
   5   8  13     1002.21      909.34     71.75 o
   6   8  13       46.89       69.22     57.19 o
   7   8  13       27.30       -8.30     58.10 o
   3   9  13       13.44       24.26     59.85 o
   4   9  13        1.84       -3.24     59.99 o
   5   9  13        1.51      -17.46     59.81 o
   6   9  13      548.59      471.65     61.10 o
   7   9  13      380.59      404.52     59.22 o
   5  10  13      165.67      132.72     66.13 o
   2   0  14       43.17       42.57     76.51 o
   3   0  14       11.52        0.98     71.65 o
   4   0  14      340.24      317.64     72.17 o
   1   1  14      180.13      173.72     79.06 o
   2   1  14      167.89      155.80     67.42 o
   3   1  14      394.33      404.83     70.74 o
   4   1  14       49.56       46.82     72.01 o
   5   1  14        7.00       48.37     67.08 o
   1   2  14       60.75       84.29     72.15 o
   2   2  14      229.89      296.33     67.23 o
   3   2  14      214.65      230.82     71.43 o
   4   2  14       42.82       14.17     66.53 o
   5   2  14      248.22      194.75     65.18 o
   6   2  14      227.75      165.93     72.58 o
   1   3  14        3.02       -3.81     75.29 o
   2   3  14     1035.74     1034.81     72.46 o
   3   3  14        1.61      -28.64     66.61 o
   4   3  14      129.13      151.48     67.32 o
   5   3  14       96.42      139.79     67.11 o
   6   3  14      426.58      478.93     67.82 o
   1   4  14      448.04      401.12     71.93 o
   2   4  14      584.38      439.82     68.20 o
   3   4  14        0.31      -40.98     61.93 o
   4   4  14      266.55      266.72     93.29 o
   5   4  14      445.87      500.13     65.49 o
   6   4  14        2.33      -16.85     64.52 o
   1   5  14       92.38       96.94     67.33 o
   2   5  14       80.74       66.16     71.15 o
   3   5  14       96.33       49.23     68.95 o
   4   5  14      101.37       74.51     64.63 o
   5   5  14       98.47       83.40     64.08 o
   6   5  14      122.74       68.22     67.59 o
   7   5  14       11.18       44.12     70.44 o
   2   6  14       75.89        1.88     68.17 o
   3   6  14      100.71       56.43     64.99 o
   4   6  14       98.11      100.39     63.78 o
   5   6  14      207.83      250.68     66.80 o
   6   6  14      441.52      473.25     65.27 o
   3   7  14      115.54       61.19     66.65 o
   4   7  14      127.64      157.69     87.48 o
   5   7  14        0.88      -13.00     67.87 o
   6   7  14       93.68       72.66     63.61 o
   5   8  14       10.73      -28.69     65.65 o
 
